# Supplementary material for: Glutamate carboxypeptidase II activation in astrocytes mediates glymphatic impairment and cognitive vulnerability in the aging brain following surgery
Source: Alzheimers Dement. 2026 Jul 9;22(7):e71666. doi: 10.1002/alz.71666 (PMC13351328; doi:10.1002/alz.71666)
Supplement: Supplementary file 1 — Supporting Information [file ALZ-22-e71666-s007.xlsx]

## Sheet: Supplemental Table 1
Supplemental Table 1. Differentially expressed genes for each astrocyte cluster across three pairwise comparisons.
Gene lists for each cluster in the three comparisons; female sham vs. male sham, female sham vs. female surgery, and male sham vs. male surgery, including log2 fold change, P values, and FDR-adjusted P values for each gene.
Comparison	cluster	gene	baseMean	log2FoldChange	lfcSE	stat	nominal_pvalue	padj
Male-sham vs Female-sham	Cluster_0	Nnat	142.249	1.0576	0.238166	4.4406	8.97065e-06	0.0150128
Male-sham vs Female-sham	Cluster_0	Hes5	259.917	0.887622	0.205635	4.31649	1.5853e-05	0.0150128
Male-sham vs Female-sham	Cluster_3	Oasl2	85.515	1.75421	0.379082	4.62752	3.70062e-06	0.00645963
Male-sham vs Female-sham	Cluster_3	Ifit3	141.217	1.70902	0.375395	4.55258	5.29912e-06	0.00645963
Male-sham vs Female-sham	Cluster_3	Pla2g7	1206.08	-0.763819	0.180857	-4.22333	2.40716e-05	0.0195622
Male-sham vs Female-sham	Cluster_6	Klf2	545.834	0.955947	0.195684	4.88515	1.03352e-06	0.0014769
Male-sham vs Female-sham	Cluster_6	Atf3	822.193	0.745812	0.163178	4.57055	4.8645e-06	0.00347569
Male-sham vs Female-sham	Cluster_6	Zfp36	1145.13	0.750344	0.168223	4.46043	8.17972e-06	0.00389627
Male-sham vs Female-sham	Cluster_6	Btg2	831.14	0.586278	0.138251	4.24066	2.2286e-05	0.00683819
Male-sham vs Female-sham	Cluster_6	Rsad2	39.0136	2.42997	0.575182	4.22469	2.39265e-05	0.00683819
Male-sham vs Female-sham	Cluster_6	Fos	2578.91	0.419565	0.107632	3.89813	9.69368e-05	0.019789
Male-sham vs Female-sham	Cluster_6	Lpar6	29.388	2.83714	0.72269	3.92581	8.64399e-05	0.019789
Male-sham vs Female-sham	Cluster_6	Nr4a1	594.335	0.716513	0.191482	3.74194	0.000182604	0.0326177
Male-sham vs Female-sham	Cluster_6	Junb	668.138	0.516208	0.143525	3.59664	0.000322358	0.0460649
Male-sham vs Female-sham	Cluster_6	Gadd45g	293.381	0.831895	0.230164	3.61436	0.000301091	0.0460649
Male-sham vs Female-sham	Cluster_6	Tiparp	182.915	0.898097	0.252507	3.55672	0.00037551	0.0487822
Female-sham vs Female-surgery	Cluster_0	Ndrg2	1664.24	0.461702	0.0965563	4.78168	1.73832e-06	0.00334975
Female-sham vs Female-surgery	Cluster_1	Fos	48.9789	2.07071	0.458693	4.51437	6.35054e-06	0.0112849
Female-sham vs Female-surgery	Cluster_2	Ndrg2	1678.38	0.367569	0.0823542	4.46326	8.07203e-06	0.0158938
Female-sham vs Female-surgery	Cluster_3	Ttr	86.7192	6.70543	1.49124	4.49655	6.90638e-06	0.0158432
Male-sham vs Male-surgery	Cluster_6	Zfp36	838.14	-0.71254	0.136904	-5.20469	1.94326e-07	0.000441314
Male-sham vs Male-surgery	Cluster_6	Cebpd	69.6688	-2.01567	0.412104	-4.89116	1.00246e-06	0.00113829
