# Supplementary material for: Glutamate carboxypeptidase II activation in astrocytes mediates glymphatic impairment and cognitive vulnerability in the aging brain following surgery
Source: Alzheimers Dement. 2026 Jul 9;22(7):e71666. doi: 10.1002/alz.71666 (PMC13351328; doi:10.1002/alz.71666)
Supplement: Supplementary file 2 — Supporting Information [file ALZ-22-e71666-s001.xlsx]

## Sheet: Supplemental Table 2
Supplemental Table 2: Gene set enrichment analysis (GO biological process) for sex differences in sham condition.
Gene set enrichment analysis (GSEA) results for Gene Ontology biological process (GO-BP) terms in each astrocyte cluster comparing male sham and female sham groups. For each cluster, enriched GO-BP pathways are listed with nominal P values, FDR-adjusted P values, log2-transformed estimation error of the normalized enrichment score (log2err), enrichment score (ES), normalized enrichment score (NES…
Comparison	Cluster	pathway	pval	padj	log2err	ES	NES	size	leadingEdge
Male-sham vs Female-sham	Cluster_0	GOBP_AEROBIC_RESPIRATION	1.41531e-05	0.00481558	0.593325	-0.772574	-2.04361	22	mt-Cytb;mt-Nd1;mt-Nd5;mt-Nd3;Chchd10;mt-Nd4;mt-Atp8;Nupr1;mt-Co3;Cox4i2;mt-Co1;mt-Nd2;Idh2;mt-Nd4l;Ogdhl
Male-sham vs Female-sham	Cluster_0	GOBP_ATP_METABOLIC_PROCESS	9.40645e-08	0.000128022	0.704976	-0.739475	-2.22399	42	mt-Cytb;Gpd1;mt-Nd1;mt-Nd5;Aldoc;Hk2;mt-Nd3;Chchd10;mt-Nd4;mt-Atp8;Tmsb4x;Nupr1;mt-Co3;Pfkm;Atp1a2;Cox4i2;mt-Co1;mt-Nd2;Pfkl;Tpi1;Atp1b1;Ppargc1a;mt-Nd4l;Pfkp;Ogdhl
Male-sham vs Female-sham	Cluster_0	GOBP_CELLULAR_RESPIRATION	1.159e-05	0.00481558	0.593325	-0.703345	-2.00955	33	mt-Cytb;Gpd1;mt-Nd1;mt-Nd5;mt-Nd3;Chchd10;mt-Nd4;mt-Atp8;Nupr1;mt-Co3;Cox4i2;mt-Co1;mt-Nd2;Slc25a18;Idh2;Ppargc1a;mt-Nd4l;Ogdhl
Male-sham vs Female-sham	Cluster_0	GOBP_ENERGY_DERIVATION_BY_OXIDATION_OF_ORGANIC_COMPOUNDS	3.10361e-05	0.00704003	0.557332	-0.627262	-1.94948	51	mt-Cytb;Gpd1;Ppp1r3g;mt-Nd1;mt-Nd5;mt-Nd3;Chchd10;mt-Nd4;mt-Atp8;Nupr1;mt-Co3;Pfkm;Cox4i2;Akt2;mt-Co1;mt-Nd2;Pygm;Irs2;Slc25a18;Idh2;Ppargc1a;mt-Nd4l;Mt3;Ogdhl
Male-sham vs Female-sham	Cluster_0	GOBP_GENERATION_OF_PRECURSOR_METABOLITES_AND_ENERGY	1.03277e-05	0.00481558	0.593325	-0.585237	-1.90456	72	mt-Cytb;Gpd1;Ppp1r3g;mt-Nd1;mt-Nd5;Aldoc;Hk2;mt-Nd3;Chchd10;mt-Nd4;mt-Atp8;Nupr1;mt-Co3;Pfkm;Cox4i2;Akt2;mt-Co1;mt-Nd2;Pfkl;Pygm;Tpi1;Irs2;Slc25a18;Aldh1l1;Idh2;Ppargc1a;Crot;mt-Nd4l;Mt3;Pfkp;Ogdhl;Pgm1;Il10rb;Ppp1cc
Male-sham vs Female-sham	Cluster_0	GOBP_OXIDATIVE_PHOSPHORYLATION	2.91179e-05	0.00704003	0.57561	-0.790805	-2.02898	20	mt-Cytb;mt-Nd1;mt-Nd5;mt-Nd3;Chchd10;mt-Nd4;mt-Atp8;Nupr1;mt-Co3;Cox4i2;mt-Co1;mt-Nd2
Male-sham vs Female-sham	Cluster_0	GOBP_PROTON_TRANSMEMBRANE_TRANSPORT	0.000218958	0.0298002	0.518848	-0.758348	-1.93343	19	mt-Cytb;Slc25a5;mt-Nd5;mt-Nd4;mt-Atp8;Tmsb4x;mt-Co3;Atp1a2;Cox4i2;mt-Co1;Slc36a1;Slc25a18
Male-sham vs Female-sham	Cluster_0	GOBP_RESPIRATORY_ELECTRON_TRANSPORT_CHAIN	0.000150622	0.0256246	0.518848	-0.764837	-1.94997	19	mt-Cytb;Gpd1;mt-Nd1;mt-Nd5;mt-Nd3;mt-Nd4;mt-Co3;Cox4i2;mt-Co1;mt-Nd2;Slc25a18;Ppargc1a;mt-Nd4l
Male-sham vs Female-sham	Cluster_0	GOBP_RESPONSE_TO_ABIOTIC_STIMULUS	5.81315e-05	0.0113024	0.557332	-0.440987	-1.64322	204	Igfbp2;Vegfa;Nfkbia;Dio2;Slc24a4;Adm;Cdkn1a;Sod3;mt-Nd5;Gjb6;Hk2;Fgf1;mt-Nd3;Per1;Tank;Ctss;Slc39a12;mt-Nd4;Egr1;Mlc1;Slc2a1;Acot11;Serpine2;Epas1;Ccnd1;Slc38a2;Jun;Cxcl10;Rgcc;Sfrp1;Cxcr4;Id2;Txnip;Atp1a2;Egfr;Egln3;Akt2;Nol3;mt-Co1;Ndrg4;Acaa2;Hif3a;Atp1b1;Cxcl12;Vcam1;Aqp4
Male-sham vs Female-sham	Cluster_0	GOBP_RIBOSE_PHOSPHATE_METABOLIC_PROCESS	0.000192978	0.0291825	0.518848	-0.577257	-1.82442	57	Gpd1;Aldoc;Acsbg1;Hk2;mt-Atp8;Tmsb4x;Nupr1;Acot11;Acsl6;Pfkm;Acsl3;Pfkl;Tpi1;Pde8b;Dpyd;Ppargc1a;Crot;Pfkp;Ogdhl;Nudt4;Elovl2;Pgm1;Hacd2;Pde9a
Male-sham vs Female-sham	Cluster_1	GOBP_AEROBIC_RESPIRATION	2.13925e-08	1.42902e-05	0.733762	-0.848591	-2.33487	22	mt-Nd4l;mt-Nd2;mt-Atp8;mt-Cytb;mt-Nd5;mt-Co2;mt-Co3;mt-Nd1;mt-Atp6;mt-Co1;mt-Nd4;mt-Nd3;Nupr1
Male-sham vs Female-sham	Cluster_1	GOBP_ATP_METABOLIC_PROCESS	5.27293e-07	0.000234821	0.659444	-0.709105	-2.23538	39	mt-Nd4l;mt-Nd2;mt-Atp8;mt-Cytb;mt-Nd5;mt-Co2;mt-Co3;mt-Nd1;mt-Atp6;mt-Co1;Pfkl;Gpd1;mt-Nd4;Atp1a2;mt-Nd3;Nupr1
Male-sham vs Female-sham	Cluster_1	GOBP_CELLULAR_RESPIRATION	2.08789e-06	0.000697355	0.627257	-0.720184	-2.19929	33	mt-Nd4l;mt-Nd2;mt-Atp8;mt-Cytb;mt-Nd5;mt-Co2;mt-Co3;mt-Nd1;mt-Atp6;mt-Co1;Gpd1;mt-Nd4;mt-Nd3;Nupr1
Male-sham vs Female-sham	Cluster_1	GOBP_ELECTRON_TRANSPORT_CHAIN	5.44439e-06	0.00145474	0.610527	-0.734828	-2.09684	25	mt-Nd4l;mt-Nd2;mt-Cytb;mt-Nd5;mt-Co2;mt-Co3;mt-Nd1;mt-Co1;Gpd1;mt-Nd4;mt-Nd3
Male-sham vs Female-sham	Cluster_1	GOBP_ENERGY_DERIVATION_BY_OXIDATION_OF_ORGANIC_COMPOUNDS	4.54351e-05	0.00867162	0.557332	-0.602282	-2.00353	51	mt-Nd4l;mt-Nd2;mt-Atp8;mt-Cytb;mt-Nd5;mt-Co2;mt-Co3;mt-Nd1;mt-Atp6;Ppp1r3g;Akt2;mt-Co1;Gpd1;mt-Nd4;mt-Nd3;Nupr1
Male-sham vs Female-sham	Cluster_1	GOBP_GENERATION_OF_PRECURSOR_METABOLITES_AND_ENERGY	0.000113861	0.016902	0.538434	-0.528973	-1.86369	72	mt-Nd4l;mt-Nd2;mt-Atp8;mt-Cytb;mt-Nd5;mt-Co2;mt-Co3;mt-Nd1;mt-Atp6;Cebpa;Ppp1r3g;Akt2;mt-Co1;Pfkl;Gpd1;mt-Nd4;mt-Nd3;Nupr1
Male-sham vs Female-sham	Cluster_1	GOBP_OXIDATIVE_PHOSPHORYLATION	4.24567e-09	5.67221e-06	0.761461	-0.863738	-2.32144	20	mt-Nd4l;mt-Nd2;mt-Atp8;mt-Cytb;mt-Nd5;mt-Co2;mt-Co3;mt-Nd1;mt-Atp6;mt-Co1;mt-Nd4;mt-Nd3;Nupr1
Male-sham vs Female-sham	Cluster_1	GOBP_PROTON_TRANSMEMBRANE_TRANSPORT	7.40346e-05	0.0123638	0.538434	-0.761526	-1.99212	18	mt-Atp8;mt-Cytb;mt-Nd5;mt-Co2;mt-Co3;mt-Atp6;mt-Co1;mt-Nd4;Slc15a2;Atp1a2
Male-sham vs Female-sham	Cluster_1	GOBP_RESPIRATORY_ELECTRON_TRANSPORT_CHAIN	1.76986e-05	0.0039409	0.57561	-0.784776	-2.09442	19	mt-Nd4l;mt-Nd2;mt-Cytb;mt-Nd5;mt-Co2;mt-Co3;mt-Nd1;mt-Co1;Gpd1;mt-Nd4;mt-Nd3
Male-sham vs Female-sham	Cluster_2	GOBP_AEROBIC_RESPIRATION	3.56885e-06	0.00165119	0.627257	-0.787469	-2.14981	22	mt-Nd2;mt-Nd5;mt-Nd3;mt-Nd4l;mt-Nd1;mt-Atp8;mt-Nd4;Myc;mt-Atp6;mt-Co3;mt-Co1;mt-Co2
Male-sham vs Female-sham	Cluster_2	GOBP_ATP_METABOLIC_PROCESS	6.47637e-06	0.0022473	0.610527	-0.659814	-2.05925	42	mt-Nd2;Aldoc;mt-Nd5;mt-Nd3;mt-Nd4l;mt-Nd1;mt-Atp8;mt-Nd4;Myc;mt-Atp6;mt-Co3;mt-Co1;Gpd1;Pgm1;mt-Co2;Hspa1a;Pfkm;Hk2;Nupr1
Male-sham vs Female-sham	Cluster_2	GOBP_CELLULAR_RESPIRATION	4.17879e-05	0.00835652	0.557332	-0.685152	-2.04146	33	mt-Nd2;mt-Nd5;mt-Nd3;mt-Nd4l;mt-Nd1;mt-Atp8;mt-Nd4;Myc;mt-Atp6;mt-Co3;mt-Co1;Gpd1;mt-Co2
Male-sham vs Female-sham	Cluster_2	GOBP_ELECTRON_TRANSPORT_CHAIN	4.21438e-05	0.00835652	0.557332	-0.71682	-2.01842	25	mt-Nd2;mt-Nd5;mt-Nd3;mt-Nd4l;mt-Nd1;mt-Nd4;mt-Co3;mt-Co1;Gpd1;mt-Co2
Male-sham vs Female-sham	Cluster_2	GOBP_ENERGY_DERIVATION_BY_OXIDATION_OF_ORGANIC_COMPOUNDS	0.000222102	0.0308278	0.518848	-0.577189	-1.87021	51	Ppp1r3g;mt-Nd2;mt-Nd5;mt-Nd3;mt-Nd4l;mt-Nd1;mt-Atp8;mt-Nd4;Myc;mt-Atp6;mt-Co3;mt-Co1;Gpd1;mt-Co2;Pfkm;Nupr1;Slc25a18
Male-sham vs Female-sham	Cluster_2	GOBP_GENERATION_OF_PRECURSOR_METABOLITES_AND_ENERGY	3.19783e-05	0.00835652	0.557332	-0.550426	-1.89907	72	Ppp1r3g;mt-Nd2;Aldoc;mt-Nd5;Hmgcs2;mt-Nd3;mt-Nd4l;mt-Nd1;mt-Atp8;mt-Nd4;Myc;mt-Atp6;mt-Co3;mt-Co1;Gpd1;Pgm1;mt-Co2;Pfkm;Hk2;Nupr1;Slc25a18
Male-sham vs Female-sham	Cluster_2	GOBP_HOMOPHILIC_CELL_ADHESION_VIA_PLASMA_MEMBRANE_ADHESION_MOLECULES	0.000485536	0.0481374	0.498493	0.543597	1.79742	42	Pcdhga5;Pcdhga6;Pcdhgb4;Pcdhgc5;Pcdhb3;Pcdh1;Pcdhgb5;Pcdhga7;Pcdhga12;Fat3;Pcdh10;Pcdhb17;Plxnb3;Plxnb2;Tenm3;Pcdhb18;Dchs1;Pcdh18
Male-sham vs Female-sham	Cluster_2	GOBP_ION_TRANSPORT	0.00041329	0.0441267	0.498493	-0.398191	-1.59947	218	Slc2a1;Mfsd2a;Atp1b2;Cebpb;mt-Nd5;Ttyh1;mt-Atp8;mt-Nd4;Per1;Myc;Gem;Sgk1;Slc15a2;Glrx;Slc24a4;Slc25a5;Slc7a2;B2m;mt-Atp6;Kcnj16;mt-Co3;mt-Co1;Slc7a10;Cacna2d2;Kcnk1;Serpine2;Slc39a12;Cldn10;Ttyh3;mt-Co2;Cracr2a;Anxa2;Gabrg1;Cxcl10;Slc38a2;Gfap;Slc36a1;Kcnk10;Mlc1;Grin3a;Ywhah;Hspa2;Lyn;Ramp1;Clic6;Plcg2;Slc27a1;Slc6a1;Slc1a4;Gpm6a;Nkain4;Cacng8;Slc25a18;Serinc3;Cyp4f15;Nkain1;Thy1;Dlg4;Atp1a2;Slc…
Male-sham vs Female-sham	Cluster_2	GOBP_OXIDATIVE_PHOSPHORYLATION	1.93498e-06	0.00165119	0.627257	-0.808974	-2.17165	20	mt-Nd2;mt-Nd5;mt-Nd3;mt-Nd4l;mt-Nd1;mt-Atp8;mt-Nd4;Myc;mt-Atp6;mt-Co3;mt-Co1;mt-Co2
Male-sham vs Female-sham	Cluster_2	GOBP_PROTON_TRANSMEMBRANE_TRANSPORT	0.000136352	0.023657	0.518848	-0.75949	-1.9789	18	mt-Nd5;mt-Atp8;mt-Nd4;Slc15a2;Slc25a5;mt-Atp6;mt-Co3;mt-Co1;mt-Co2;Slc36a1;Slc25a18;Atp1a2;mt-Cytb
Male-sham vs Female-sham	Cluster_2	GOBP_RESPIRATORY_ELECTRON_TRANSPORT_CHAIN	2.80988e-06	0.00165119	0.627257	-0.814881	-2.16418	19	mt-Nd2;mt-Nd5;mt-Nd3;mt-Nd4l;mt-Nd1;mt-Nd4;mt-Co3;mt-Co1;Gpd1;mt-Co2
Male-sham vs Female-sham	Cluster_2	GOBP_TRANSITION_METAL_ION_HOMEOSTASIS	0.000255525	0.0322426	0.498493	-0.770079	-1.97539	16	Mt1;Mt2;Myc;B2m;Slc39a12;Bmp6
Male-sham vs Female-sham	Cluster_2	GOBP_VASCULAR_PROCESS_IN_CIRCULATORY_SYSTEM	0.000386258	0.0441267	0.498493	-0.555929	-1.82139	53	Slc2a1;Mfsd2a;Atp1b2;Fabp5;Hrh1;Slc15a2;Sod3;Itga1;Slc7a2;Bmp6;Vegfa;Cd38;Slc38a2;Slc27a1;Slc6a1;Slc1a4;Sh3gl2;Atp1a2;Slco1c1;Slc2a13;Arhgap42;Ptprj;Slc1a2;Slc2a3
Male-sham vs Female-sham	Cluster_2	GOBP_VASCULAR_TRANSPORT	0.000206499	0.0308278	0.518848	-0.713543	-1.9956	24	Slc2a1;Mfsd2a;Atp1b2;Fabp5;Slc15a2;Slc7a2;Slc38a2;Slc27a1;Slc6a1;Slc1a4;Atp1a2;Slco1c1;Slc2a13;Slc1a2;Slc2a3
Male-sham vs Female-sham	Cluster_3	GOBP_RESPONSE_TO_VIRUS	2.13139e-05	0.0340382	0.57561	0.595501	1.87027	82	Ifit3;Bst2;Irf9;Irf7;Ifi27;Ifit1;Stat1;Hspb1;Irgm2;Ifitm3;Irf1;Tnfaip3;Gbp2;Rtp4;Fgl2;Irgm1;Ifih1;Ddx60;Slfn8;Rsad2;Eif2ak2;Cdk6
Male-sham vs Female-sham	Cluster_5	GOBP_AEROBIC_RESPIRATION	1.07495e-07	0.000149634	0.704976	-0.820229	-2.35489	22	mt-Atp8;mt-Nd1;mt-Nd2;mt-Atp6;mt-Nd4l;mt-Co2;mt-Co3;mt-Nd3;mt-Nd5;mt-Cytb;Idh2;mt-Co1;Nupr1;Ogdhl
Male-sham vs Female-sham	Cluster_5	GOBP_ALPHA_AMINO_ACID_CATABOLIC_PROCESS	0.000531681	0.0462562	0.477271	-0.732155	-1.92807	16	Cbs;Glud1;Gpt2;Gpt;Prodh;Crym;Bcat2;Ivd;Aspa
Male-sham vs Female-sham	Cluster_5	GOBP_ATP_METABOLIC_PROCESS	9.34418e-07	0.000325177	0.659444	-0.688789	-2.22202	41	Aldoc;mt-Atp8;mt-Nd1;mt-Nd2;mt-Atp6;mt-Nd4l;mt-Co2;mt-Co3;Tmsb4x;mt-Nd3;mt-Nd5;mt-Cytb;Pfkl;Ddit4;mt-Co1;Nupr1;Ogdhl;Pgm1
Male-sham vs Female-sham	Cluster_5	GOBP_CELLULAR_RESPIRATION	2.23349e-06	0.000518169	0.627257	-0.719518	-2.22167	32	mt-Atp8;mt-Nd1;mt-Nd2;mt-Atp6;mt-Nd4l;mt-Co2;mt-Co3;mt-Nd3;mt-Nd5;mt-Cytb;Idh2;mt-Co1;Nupr1;Ogdhl
Male-sham vs Female-sham	Cluster_5	GOBP_CILIUM_ORGANIZATION	0.000135309	0.0155417	0.518848	0.538817	1.87936	71	Cfap69;Tekt1;Fnbp1l;Dcdc2a;Flna;Cfap44;Cfap54;Dnai4;Wdr90;Armc2;Gsn;Odad1;Rab8b;Dnajb13;Iqcg;Ccdc96;Spef1;Tctn3;Cfap74;Dync2li1;Foxj1;Drc1;Alpk1
Male-sham vs Female-sham	Cluster_5	GOBP_ELECTRON_TRANSPORT_CHAIN	0.000306209	0.0304459	0.498493	-0.678406	-1.98363	25	mt-Nd1;mt-Nd2;mt-Nd4l;mt-Co2;mt-Co3;mt-Nd3;mt-Nd5;mt-Cytb
Male-sham vs Female-sham	Cluster_5	GOBP_ENERGY_DERIVATION_BY_OXIDATION_OF_ORGANIC_COMPOUNDS	1.84303e-06	0.000513099	0.643552	-0.63672	-2.15574	50	mt-Atp8;Ppp1r3g;mt-Nd1;mt-Nd2;mt-Atp6;mt-Nd4l;mt-Co2;mt-Co3;mt-Nd3;mt-Nd5;mt-Cytb;Nr1d1;Idh2;Mt3;mt-Co1;Nupr1;Ogdhl
Male-sham vs Female-sham	Cluster_5	GOBP_GENERATION_OF_PRECURSOR_METABOLITES_AND_ENERGY	6.17985e-07	0.000286745	0.659444	-0.593087	-2.15142	71	Aldoc;mt-Atp8;Ppp1r3g;mt-Nd1;mt-Nd2;mt-Atp6;mt-Nd4l;mt-Co2;mt-Co3;mt-Nd3;mt-Nd5;mt-Cytb;Nr1d1;Pfkl;Idh2;Mt3;Ddit4;mt-Co1;Nupr1;Ogdhl;Pgm1
Male-sham vs Female-sham	Cluster_5	GOBP_NUCLEOBASE_CONTAINING_SMALL_MOLECULE_METABOLIC_PROCESS	0.000145145	0.0155417	0.518848	-0.490006	-1.80536	78	Aldoc;mt-Atp8;Acot11;mt-Atp6;mt-Co2;Tmsb4x;Pfkl;Acsbg1;Papss2;Adk;Ddit4;Nupr1;Ogdhl;Pgm1;Rrm2;Smpdl3a;Pmm1;Abhd14b;Gpd1;Ampd3
Male-sham vs Female-sham	Cluster_5	GOBP_ORGANIC_ACID_BIOSYNTHETIC_PROCESS	4.65885e-05	0.00926446	0.557332	-0.599732	-1.97095	45	Cbs;Glud1;Ptgs1;Gstp1;Cyp4f15;Nr1d1;Acsbg1;Mgll;Ass1;Fabp5;Bcat2
Male-sham vs Female-sham	Cluster_5	GOBP_OXIDATIVE_PHOSPHORYLATION	4.63973e-07	0.000286745	0.674963	-0.820214	-2.29276	20	mt-Atp8;mt-Nd1;mt-Nd2;mt-Atp6;mt-Nd4l;mt-Co2;mt-Co3;mt-Nd3;mt-Nd5;mt-Cytb
Male-sham vs Female-sham	Cluster_5	GOBP_PROTON_TRANSMEMBRANE_TRANSPORT	0.000126134	0.0155417	0.518848	-0.761937	-2.08315	18	mt-Atp8;mt-Atp6;mt-Co2;mt-Co3;Tmsb4x;mt-Nd5;mt-Cytb;Slc15a2;Slc25a5;mt-Co1
Male-sham vs Female-sham	Cluster_5	GOBP_PURINE_CONTAINING_COMPOUND_METABOLIC_PROCESS	0.000129393	0.0155417	0.518848	-0.542386	-1.9136	62	Aldoc;mt-Atp8;Acot11;mt-Atp6;mt-Co2;Tmsb4x;Pfkl;Acsbg1;Papss2;Adk;Ddit4;Nupr1;Ogdhl;Pgm1;Abhd14b;Gpd1;Ampd3
Male-sham vs Female-sham	Cluster_5	GOBP_RESPIRATORY_ELECTRON_TRANSPORT_CHAIN	0.000128597	0.0155417	0.518848	-0.753462	-2.084	19	mt-Nd1;mt-Nd2;mt-Nd4l;mt-Co2;mt-Co3;mt-Nd3;mt-Nd5;mt-Cytb
Male-sham vs Female-sham	Cluster_5	GOBP_RIBOSE_PHOSPHATE_METABOLIC_PROCESS	7.39933e-05	0.0128748	0.538434	-0.551197	-1.9325	59	Aldoc;mt-Atp8;Acot11;mt-Atp6;mt-Co2;Tmsb4x;Pfkl;Acsbg1;Papss2;Adk;Ddit4;Nupr1;Ogdhl;Pgm1;Abhd14b;Gpd1;Ampd3
Male-sham vs Female-sham	Cluster_5	GOBP_SMALL_MOLECULE_METABOLIC_PROCESS	0.000462866	0.042954	0.498493	-0.342119	-1.48816	259	Aldoc;mt-Atp8;Ppp1r3g;Cbs;Glud1;Acot11;mt-Atp6;Gpt2;mt-Co2;Ptgs1;Tmsb4x;Gstp1;Dkk3;Gpt;Azin1;Rlbp1;Fgf1;Mfsd2a;Cyp4f15;Nr1d1;Pfkl;Acsbg1;Dab2;Prodh;Idh2;Crym;Mgll;Ass1;Inpp4a;Papss2;Pdxk;Fabp5;Adk;Mt3;Ddit4;Nupr1;Ogdhl;Car8;Bcat2;Tsku;Pgm1;Pnpo;Ahcyl1;Rrm2;Smpdl3a;Pmm1;Foxo1;Pfkfb3;Abhd14b;Gsto1;Ivd;Gpd1;Aspa;Slc7a11;Ampd3
Male-sham vs Female-sham	Cluster_6	GOBP_ADAPTIVE_IMMUNE_RESPONSE	0.00159891	0.0247841	0.45506	0.530975	1.6436	94	Rsad2;Il6;Zc3h12a;Lair1;Arid5a;Nfkbiz;Tnfaip3;C1qb;B2m;Stat6;Nlrp3;Icosl;Pag1;Ptpn6;Hmgb1;Ctss;Sipa1;Parp3;Tcirg1;Nfkbid;Irf1;Fyn;Malt1;Pycard;Tnfsf13;Bcl3;Irf7;Il21r
Male-sham vs Female-sham	Cluster_6	GOBP_AMIDE_BIOSYNTHETIC_PROCESS	0.00340921	0.0378445	0.431708	0.582757	1.67804	55	Zfp36;Btg2;Zfp36l1;Il6;Zc3h12a;Ccn1;Enc1;Slc1a2;Per1;Hspb1
Male-sham vs Female-sham	Cluster_6	GOBP_ASSOCIATIVE_LEARNING	0.00126331	0.0222062	0.45506	0.78363	1.84227	18	Btg2;Fos;Syngap1;Hmgcr
Male-sham vs Female-sham	Cluster_6	GOBP_BIOLOGICAL_PROCESS_INVOLVED_IN_INTERSPECIES_INTERACTION_BETWEEN_ORGANISMS	0.000264471	0.00950894	0.498493	0.454297	1.54254	286	Zfp36;Rsad2;Fos;Nr4a1;Jun;Ifi27;Usp18;Il6;Slc15a3;Tent5a;Zc3h12a;Ifit3;Appl2;Irgm1;Cebpb;Hspa1a;Socs1;Fgl2;Bst2;Arid5a;Tnfaip3;C1qb;Nr1d1;Isg15;Mpeg1;Scn7a;Stat1;B2m;Csf1r;Grn;Crebzf;Ly6e;Gbp2;Hspb1;Nlrp3;Trim59;Isg20;Ncf1;Nrros;Sting1;Tnip2;Rtp4;Cd14;Ptpn6;Fam20a;Lgals9;Ncf2;Bcl2;Hmgb1;Ifit1bl1;Plscr1;Gsdmd;Irgm2;Irf1;Fyn;Mapkapk2;Malt1;Pycard;Cdhr3;Ccl2;Ccdc80;Ptger4;Bcl3;Irf7;Fes
Male-sham vs Female-sham	Cluster_6	GOBP_BLOOD_VESSEL_MORPHOGENESIS	0.000388705	0.0120575	0.498493	0.511298	1.68529	158	Klf2;Nr4a1;Junb;Tiparp;Sat1;Jun;Zfp36l1;Plk2;Egr3;Il6;Foxc1;Zc3h12a;Ccn1;Klf4;Tnfaip3;Tnni3;Stat1;Grn;Mfge8;Hspb1;Amotl2;Adam12;Adamts1;Hmox1
Male-sham vs Female-sham	Cluster_6	GOBP_CELLULAR_NITROGEN_COMPOUND_CATABOLIC_PROCESS	0.00124405	0.0221134	0.45506	0.644485	1.8166	45	Zfp36;Btg2;Zfp36l1;Il6;Tent5a;Zc3h12a;Hspa1a;Axin2;Isg20;Hmox1;Tent5c
Male-sham vs Female-sham	Cluster_6	GOBP_CELLULAR_RESPONSE_TO_ACID_CHEMICAL	0.00280095	0.0330679	0.431708	0.742572	1.79609	21	Klf2;Cebpb;Socs1;Sipa1;Fyn
Male-sham vs Female-sham	Cluster_6	GOBP_CELLULAR_RESPONSE_TO_CALCIUM_ION	0.000986176	0.0206708	0.45506	0.72414	1.85116	27	Fos;Junb;Jun;Fosb;Capn3;Mef2a
Male-sham vs Female-sham	Cluster_6	GOBP_CELLULAR_RESPONSE_TO_CHEMICAL_STRESS	0.000107507	0.00545949	0.538434	0.635548	1.87489	65	Klf2;Fos;Jun;Zfp36l1;Nr4a2;Il6;Zc3h12a;Hspa1a;Prodh;Ripk1;Tnfaip3;Dnaja1;Stat6;Hspb1;Ncf1;Hmox1;Capn3;Bcl2;Kdm6b;Fyn;Nr4a3;Atf4
Male-sham vs Female-sham	Cluster_6	GOBP_CELLULAR_RESPONSE_TO_ENDOGENOUS_STIMULUS	0.00015865	0.00697179	0.518848	0.472586	1.60987	262	Klf2;Zfp36;Fos;Nr4a1;Socs3;Egr1;Jun;Zfp36l1;Fosb;Nr4a2;Egr3;Bambi;Adrb2;Foxc1;Appl2;Cebpb;Hspa1a;Irs2;Socs1;Ccn1;Arid5a;Nr1d1;Pdgfb;Itpr2;Slc1a2;Stat1;Bcl2l11;P2ry12;Per1;Stat6;Robo2;Slc1a3;Zfp703
Male-sham vs Female-sham	Cluster_6	GOBP_CELLULAR_RESPONSE_TO_EXTRACELLULAR_STIMULUS	0.00254311	0.0319423	0.431708	0.616358	1.73418	47	Atf3;Fos;Nr4a2;Zc3h12a;Sik1;Slc38a2;Slc1a2;Cdkn1a;Nuak2;Hmox1;Bcl2;Sipa1;Gsdmd
Male-sham vs Female-sham	Cluster_6	GOBP_CELLULAR_RESPONSE_TO_HORMONE_STIMULUS	0.00112572	0.0214564	0.45506	0.513572	1.63251	123	Zfp36;Fos;Nr4a1;Socs3;Zfp36l1;Fosb;Nr4a2;Appl2;Hspa1a;Irs2;Socs1;Arid5a;Nr1d1;Stat1;Bcl2l11;Per1;Stat6;Robo2
Male-sham vs Female-sham	Cluster_6	GOBP_CELLULAR_RESPONSE_TO_INTERLEUKIN_1	0.00062023	0.0158259	0.477271	0.707547	1.86977	31	Klf2;Egr1;Il6;Zc3h12a;Cebpb;Nr1d1;Gbp2;Tnip2;Pycard;Ccl2;Ccl3;Plcb1;Ccl5
Male-sham vs Female-sham	Cluster_6	GOBP_CELLULAR_RESPONSE_TO_NITROGEN_COMPOUND	0.000869381	0.0199328	0.477271	0.508098	1.65251	143	Klf2;Nr4a1;Socs3;Egr1;Jun;Zfp36l1;Nr4a2;Adrb2;Appl2;Cebpb;Irs2;Socs1;Rgs10;Itpr2;Slc1a2;Stat1;Bcl2l11;P2ry12;Stat6;Ly6e;Slc1a3
Male-sham vs Female-sham	Cluster_6	GOBP_CELLULAR_RESPONSE_TO_ORGANIC_CYCLIC_COMPOUND	0.000182469	0.00740169	0.518848	0.546434	1.73951	120	Klf2;Zfp36;Tiparp;Egr1;Zfp36l1;Zc3h12a;Cebpb;Hspa1a;Nr1d1;Pdgfb;Itpr2;Slc1a2;Stat1;Bcl2l11;P2ry12;Axin2;Per1;Slc1a3;Id3;Zfp703
Male-sham vs Female-sham	Cluster_6	GOBP_CELLULAR_RESPONSE_TO_OXYGEN_CONTAINING_COMPOUND	2.65281e-05	0.00209837	0.57561	0.495909	1.67628	246	Klf2;Zfp36;Fos;Nr4a1;Socs3;Egr1;Jun;Zfp36l1;Nr4a2;Il6;Adrb2;Zc3h12a;Appl2;Irgm1;Cebpb;Irs2;Socs1;Ripk1;Rgs10;Arid5a;Tnfaip3;Nr1d1;Slc38a2;Pdgfb;Itpr2;Slc1a2;Stat1;Bcl2l11;P2ry12;Stat6;Ly6e;Slc1a3;Id3;Zfp703;Nlrp3;Ncf1;Tnip2;Cd14;Hmgb1;Sipa1;Cflar;Irgm2;Kdm6b;Fyn;Nr4a3;Wnt11;Malt1;Atf4;Pycard;Ccl2;Ptger4;Cdk5r1;Fes;Pid1;Pawr;Cacnb1;Gch1;Pabpn1;Ace;Id1;Ccl3;Plat;Plcb1;Cmpk2
Male-sham vs Female-sham	Cluster_6	GOBP_CELLULAR_RESPONSE_TO_REACTIVE_OXYGEN_SPECIES	0.0038101	0.0412848	0.431708	0.672096	1.76765	30	Klf2;Fos;Jun;Il6;Ripk1;Tnfaip3;Stat6;Ncf1
Male-sham vs Female-sham	Cluster_6	GOBP_CELLULAR_RESPONSE_TO_STRESS	2.70564e-06	0.00053504	0.627257	0.503592	1.71597	275	Klf2;Atf3;Zfp36;Btg2;Fos;Gadd45g;Egr1;Jun;Zfp36l1;Unc5cl;Nr4a2;Plk2;Il6;Zc3h12a;Cebpb;Hspa1a;Sik1;Prodh;Uba7;Ier5;Ripk1;Klf4;Dusp1;Tnfaip3;Slc38a2;Mapk15;B2m;Bcl2l11;Hspb8;Axin2;Grn;Cdkn1a;Dnaja1;Per1;Stat6;Hspb1;Skil;Ncf1;Nuak2;Hmox1;Lgals9;Capn3;Bcl2;Hmgb1;Sipa1;Eid3;Parp3;Cflar;Ccdc88c;Kdm6b;Fmn2;Fyn;Nr4a3;Mapkapk2
Male-sham vs Female-sham	Cluster_6	GOBP_CELL_ACTIVATION	0.00033334	0.0105469	0.498493	0.473838	1.59342	228	Rsad2;Egr1;Jun;Zfp36l1;Egr3;Il6;Klf6;Zc3h12a;Cebpb;Irs2;Socs1;Fgl2;Mertk;Bst2;Nfkbiz;Tnfaip3;Nr1d1;Pdgfb;Il15ra;B2m;P2ry12;Grn;Cdkn1a;Timp1;Stat6;Mafb;Hspb1;Ildr2;Nlrp3;Icosl;Pag1;Dock2;Tnip2;Hmox1;Ptpn6;Sdc4;Lgals9;Capn3;Bcl2;Hmgb1;Parp3;Plscr1;Tcirg1;Nfkbid;Irf1;Fyn;Nr4a3;Malt1;Pycard;Tnfsf13;Ccl2;Dock8;Ptger4;Bcl3;Fes;Il21r;Laptm5;Pawr;Tgfbr1;Cd83;Ccl3;Plat;Ifngr1;Plcb1;Rgcc;Ccl5;Stat3;Cd80;Kl…
Male-sham vs Female-sham	Cluster_6	GOBP_CELL_MATURATION	0.00233332	0.0310195	0.431708	0.669956	1.77156	32	Klf2;Nr4a2;Rnd1;Bcl2
Male-sham vs Female-sham	Cluster_6	GOBP_CIRCULATORY_SYSTEM_DEVELOPMENT	0.000113883	0.00545949	0.538434	0.475795	1.6208	262	Klf2;Nr4a1;Junb;Tiparp;Socs3;Sat1;Egr1;Jun;Adra1a;Zfp36l1;Plk2;Egr3;Il6;Foxc1;Zc3h12a;Ccn1;Sik1;Dlc1;Klf4;Tnfaip3;Pdgfb;Tnni3;Stat1;Axin2;Grn;Cdkn1a;Robo2;Ly6e;Id3;Mfge8;Dchs1;Hspb1;Amotl2;Adam12
Male-sham vs Female-sham	Cluster_6	GOBP_CYTOKINE_PRODUCTION	4.75001e-05	0.00326718	0.557332	0.523988	1.72999	173	Klf2;Zfp36;Rsad2;Egr1;Il6;Zc3h12a;Appl2;Cebpb;Hspa1a;Socs1;Mertk;Ripk1;Bst2;Arid5a;Klf4;Tnfaip3;Isg15;Stat1;B2m;Csf1r;Per1;Hspb1;Nlrp3;Icosl;Nrros;Sting1;Ltbp3;Cd14;Hmox1;Ptpn6;Lgals9;Hmgb1;Gsdmd;Abcd2;Irf1;Nr4a3;Mapkapk2;Wnt11;Malt1;Atf4;Pycard;Chia1;Adgrg1;Ptger4;Bcl3;Irf7;C3ar1;Laptm5;Cd83;Ccl3;Ifngr1;Plcb1;Rgcc
Male-sham vs Female-sham	Cluster_6	GOBP_DEFENSE_RESPONSE	2.24517e-05	0.00204731	0.57561	0.471659	1.60304	300	Zfp36;Rsad2;Fos;Socs3;Plk2;Ifi27;Usp18;Il6;Slc15a3;Zc3h12a;Ifit3;Appl2;Irgm1;Cebpb;Socs1;Fgl2;Ripk1;Bst2;Arid5a;Klf4;Nfkbiz;Tnfaip3;C1qb;Nr1d1;Isg15;Mpeg1;Stat1;Csf1r;Grn;Timp1;Per1;Stat6;Gbp2;Nlrp3;Icosl;Trim59;Dagla;Isg20;Ncf1;Nrros;Sting1;Lgals3bp;Tnip2;Rtp4;Cd14;Hmox1;Ptpn6;Lgals9;Ncf2;Bcl2;Hmgb1;Ifit1bl1;Plscr1;Tcirg1;Gsdmd;Irgm2;Abcd2;Nfkbid;Kdm6b;Irf1;Fyn;Mapkapk2;Camk1d;Malt1;Pycard;Chia1…
Male-sham vs Female-sham	Cluster_6	GOBP_DEVELOPMENT_OF_PRIMARY_FEMALE_SEXUAL_CHARACTERISTICS	0.0045603	0.046997	0.407018	0.69208	1.74641	25	Tiparp;Lhfpl2;Foxc1;Cebpb;Robo2;Adamts1;Bcl2
Male-sham vs Female-sham	Cluster_6	GOBP_EMBRYONIC_PLACENTA_DEVELOPMENT	0.000955005	0.0206708	0.477271	0.769946	1.8623	21	Junb;Socs3;Zfp36l1;Cebpb;Ccn1;Pdgfb
Male-sham vs Female-sham	Cluster_6	GOBP_EMBRYO_DEVELOPMENT_ENDING_IN_BIRTH_OR_EGG_HATCHING	0.000597217	0.0157466	0.477271	0.52496	1.67115	120	Klf2;Lpar6;Junb;Socs3;Zfp36l1;Maff;Foxc1;Cebpb;Ccn1;Dlc1;Klf4;Sco2;Pdgfb;Bcl2l11;Axin2;Ly6e;Dchs1;Skil;Rdh10;Sdc4;Tent5c;Dzip1l;Ocrl;Wnt11;Ucma
Male-sham vs Female-sham	Cluster_6	GOBP_ENSHEATHMENT_OF_NEURONS	0.00147266	0.0240356	0.45506	-0.554244	-1.82154	35	Mal;Mal2;Serinc5;Aspa;Gjc3;Cntn1;Klk6;Akt2;Myrf;Ptprz1;Ntrk2;Dag1;Fa2h;Wasf3;Id4;Olig2;Nkx6-2;Clu
Male-sham vs Female-sham	Cluster_6	GOBP_EPIDERMAL_CELL_DIFFERENTIATION	0.000305326	0.0102458	0.498493	0.728251	1.91534	30	Zfp36;Zfp36l1;Maff;Foxc1;Klf4
Male-sham vs Female-sham	Cluster_6	GOBP_EPIDERMIS_DEVELOPMENT	0.00116136	0.0218723	0.45506	0.631316	1.80219	51	Zfp36;Zfp36l1;Maff;Emp1;Foxc1;Klf4
Male-sham vs Female-sham	Cluster_6	GOBP_EPITHELIAL_CELL_PROLIFERATION	0.00261033	0.032262	0.431708	0.524679	1.63908	101	Zfp36;Nr4a1;Jun;Zfp36l1;Egr3;Il6;Cebpb;Tnfaip3;Nr1d1;Pdgfb;Stat1;B2m;Grn;Stat6;Zfp703
Male-sham vs Female-sham	Cluster_6	GOBP_ERYTHROCYTE_HOMEOSTASIS	0.00275626	0.0330679	0.431708	0.696906	1.81773	29	Klf2;Zfp36;Zfp36l1;Hspa1a;Isg15;Stat1;B2m;Mafb;Hmox1
Male-sham vs Female-sham	Cluster_6	GOBP_FAT_CELL_DIFFERENTIATION	2.53614e-05	0.00209837	0.57561	0.676774	1.94876	55	Zfp36;Nr4a1;Zfp36l1;Cebpd;Nr4a2;Il6;Adrb2;Zc3h12a;Cebpb;Socs1;Klf4;Nr1d1;Steap4;Mafb
Male-sham vs Female-sham	Cluster_6	GOBP_HOMEOSTASIS_OF_NUMBER_OF_CELLS	0.000317349	0.0102458	0.498493	0.63024	1.83393	59	Klf2;Zfp36;Zfp36l1;Il6;Hspa1a;Mertk;Tnfaip3;Isg15;Stat1;B2m;Bcl2l11;Mafb;Ildr2;Skil;Hmox1;Lgals9;Bcl2;Hmgb1;Tcirg1
Male-sham vs Female-sham	Cluster_6	GOBP_HOMEOSTATIC_PROCESS	0.00121741	0.0221134	0.45506	0.433487	1.47635	305	Klf2;Zfp36;Lpar6;Gadd45g;Egr1;Adra1a;Zfp36l1;Acox3;Il6;Adrb2;Foxc1;Appl2;Cebpb;Hspa1a;Irs2;Mertk;Tnfaip3;Nr1d1;Sco2;Arrdc3;Isg15;Itpr2;Tnni3;Scn7a;Stat1;B2m;Bcl2l11;Csf1r;Grn;Stat6;Slc1a3;Hap1;Steap4;Mafb;Hspb1;Ildr2;Skil;Ltbp3;Tmem119;Hmox1;Ptpn6;Fam20a;Lgals9;Capn3;Bcl2;Hmgb1;Ifit1bl1;Tcirg1;Kdm6b;Slitrk1;Kcnj2;Fyn;Nr4a3
Male-sham vs Female-sham	Cluster_6	GOBP_IMMUNE_EFFECTOR_PROCESS	0.00278973	0.0330679	0.431708	0.491962	1.56436	124	Rsad2;Il6;Zc3h12a;Appl2;Fgl2;Bst2;Arid5a;Nfkbiz;C1qb;B2m;Grn;Stat6;Nlrp3;Ncf1;Dock2;Hmox1;Ptpn6;Lgals9;Hmgb1;Parp3;Tcirg1;Nfkbid;Fyn;Nr4a3;Malt1;Pycard;Tnfsf13;Ptger4;Bcl3;Irf7;Fes;Il21r;Laptm5;Ace;Ccl3;Rgcc;Stat3;Cd80;Bcl6;Lfng;Apbb1ip;Icam1;Slc7a5;Jak3;Dusp10
Male-sham vs Female-sham	Cluster_6	GOBP_IMMUNE_RESPONSE	0.00147374	0.0240356	0.45506	0.433525	1.4758	295	Rsad2;Plk2;Ifi27;Usp18;Il6;Slc15a3;Zc3h12a;Ifit3;Appl2;Irgm1;Cebpb;Hspa1a;Lair1;Socs1;Fgl2;Bst2;Arid5a;Nfkbiz;Tnfaip3;C1qb;Nr1d1;Isg15;Mpeg1;Stat1;B2m;Csf1r;Grn;Stat6;Gbp2;Nlrp3;Icosl;Pag1;Trim59;Isg20;Ncf1;Nrros;Sting1;Dock2;Tnip2;Cd14;Hmox1;Ptpn6;Lgals9;Ncf2;Bcl2;Hmgb1;Ifit1bl1;Ctss;Sipa1;Parp3;Plscr1;Tcirg1;Gsdmd;Irgm2;Nfkbid;Irf1;Fyn;Nr4a3;Mapkapk2;Malt1;Pycard;Tnfsf13;Ccl2;Ptger4;Bcl3;Irf7;C…
Male-sham vs Female-sham	Cluster_6	GOBP_IMMUNE_RESPONSE_REGULATING_SIGNALING_PATHWAY	0.00142521	0.0240356	0.45506	0.539599	1.67062	96	Rsad2;Slc15a3;Zc3h12a;Appl2;Irgm1;Hspa1a;Nfkbiz;Tnfaip3;Nr1d1;Icosl;Tnip2;Cd14;Ptpn6;Lgals9;Bcl2;Hmgb1;Ctss;Plscr1;Irgm2;Nfkbid;Irf1;Fyn;Nr4a3;Mapkapk2;Malt1;Irf7;C3ar1;Laptm5;Pawr
Male-sham vs Female-sham	Cluster_6	GOBP_IMMUNE_SYSTEM_DEVELOPMENT	6.5596e-07	0.000217411	0.659444	0.553594	1.85686	207	Klf2;Zfp36;Rsad2;Fos;Junb;Tiparp;Egr1;Jun;Zfp36l1;Cebpd;Egr3;Il6;Klf6;Foxc1;Zc3h12a;Cebpb;Hspa1a;Socs1;Fgl2;Mertk;Ripk1;Klf4;Nfkbiz;Tnfaip3;Pdgfb;Isg15;Il15ra;Stat1;B2m;Bcl2l11;Csf1r;H4c1;Stat6;Mafb;Nlrp3;Nrros;Dock2;Ptpn6;Lgals9;Bcl2;Hmgb1
Male-sham vs Female-sham	Cluster_6	GOBP_INFLAMMATORY_RESPONSE	0.000166281	0.00710963	0.518848	0.512944	1.69697	168	Zfp36;Fos;Socs3;Plk2;Usp18;Il6;Zc3h12a;Appl2;Irgm1;Cebpb;Ripk1;Klf4;Nfkbiz;Tnfaip3;Nr1d1;Csf1r;Grn;Timp1;Per1;Nlrp3;Dagla;Ncf1;Nrros;Sting1;Tnip2;Cd14;Hmox1;Lgals9;Hmgb1;Plscr1;Tcirg1;Gsdmd;Irgm2;Abcd2;Nfkbid;Kdm6b;Fyn;Mapkapk2;Camk1d;Pycard;Chia1;Ccl2
Male-sham vs Female-sham	Cluster_6	GOBP_INTRACELLULAR_RECEPTOR_SIGNALING_PATHWAY	0.000832898	0.0196628	0.477271	0.63251	1.7954	50	Klf2;Nr4a1;Nr4a2;Slc15a3;Irgm1;Hspa1a;Tnfaip3;Nr1d1;Per1
Male-sham vs Female-sham	Cluster_6	GOBP_IN_UTERO_EMBRYONIC_DEVELOPMENT	1.55441e-05	0.00163938	0.57561	0.656554	1.93847	69	Klf2;Lpar6;Junb;Socs3;Zfp36l1;Maff;Foxc1;Cebpb;Ccn1;Klf4;Sco2;Pdgfb;Bcl2l11;Ly6e;Skil;Rdh10;Tent5c
Male-sham vs Female-sham	Cluster_6	GOBP_KERATINOCYTE_DIFFERENTIATION	0.00399514	0.0427048	0.407018	0.75219	1.76836	18	Zfp36;Zfp36l1;Foxc1
Male-sham vs Female-sham	Cluster_6	GOBP_LEUKOCYTE_DIFFERENTIATION	5.59205e-05	0.00353865	0.557332	0.555389	1.79366	135	Rsad2;Fos;Junb;Egr1;Jun;Zfp36l1;Egr3;Il6;Klf6;Zc3h12a;Cebpb;Socs1;Fgl2;Mertk;Ripk1;Nfkbiz;Il15ra;B2m;Csf1r;Stat6;Mafb;Nlrp3;Nrros;Dock2;Ptpn6;Lgals9;Bcl2;Hmgb1;Tcirg1;Nfkbid;Irf1;Malt1;Ptger4;Bcl3;Irf7;Fes
Male-sham vs Female-sham	Cluster_6	GOBP_LYMPHOCYTE_ACTIVATION	0.000740695	0.0180274	0.477271	0.497265	1.63687	161	Rsad2;Egr1;Zfp36l1;Egr3;Il6;Klf6;Zc3h12a;Cebpb;Irs2;Socs1;Fgl2;Mertk;Bst2;Nfkbiz;Tnfaip3;Il15ra;B2m;Cdkn1a;Stat6;Mafb;Ildr2;Nlrp3;Icosl;Pag1;Dock2;Tnip2;Ptpn6;Sdc4;Lgals9;Bcl2;Hmgb1;Parp3;Tcirg1;Nfkbid;Irf1;Fyn;Malt1;Pycard;Tnfsf13;Ccl2;Dock8;Ptger4;Bcl3;Il21r;Laptm5;Pawr;Cd83
Male-sham vs Female-sham	Cluster_6	GOBP_MACROMOLECULE_CATABOLIC_PROCESS	0.00161363	0.0247841	0.45506	0.482182	1.58722	161	Zfp36;Btg2;Tiparp;Zfp36l1;Plk2;Ifi27;Usp18;Il6;Tent5a;Zc3h12a;Hspa1a;Enc1;Uba7;Ripk1;Hmgcr;Tnfaip3;Nr1d1;Isg15;Ctsa;Ubxn11;Axin2;Timp1;Isg20;Capn3;Tent5c;Ctss;Tcirg1;Synpo2;Zfand2a;Fmn2;Fyn;Mapkapk2;Malt1;Chia1
Male-sham vs Female-sham	Cluster_6	GOBP_MAPK_CASCADE	0.00043163	0.012631	0.498493	0.495546	1.63623	175	Atf3;Zfp36;Gadd45g;Jun;Adra1a;Zfp36l1;Unc5cl;Dusp5;Il6;Adrb2;Zc3h12a;Ccn1;Ripk1;Dusp1;Syngap1;Hmgcr;Pdgfb;Mapk15;Csf1r;Dnaja1;Per1
Male-sham vs Female-sham	Cluster_6	GOBP_MONONUCLEAR_CELL_DIFFERENTIATION	0.000296309	0.0101904	0.498493	0.544679	1.71683	114	Rsad2;Egr1;Jun;Zfp36l1;Egr3;Il6;Klf6;Zc3h12a;Cebpb;Socs1;Fgl2;Mertk;Nfkbiz;Il15ra;B2m;Csf1r;Stat6;Mafb;Nlrp3;Dock2;Ptpn6;Lgals9;Bcl2;Hmgb1;Tcirg1;Nfkbid;Irf1;Malt1;Ptger4;Bcl3;Irf7;Fes
Male-sham vs Female-sham	Cluster_6	GOBP_MRNA_CATABOLIC_PROCESS	0.00334347	0.0378445	0.431708	0.735053	1.7779	21	Zfp36;Btg2;Zfp36l1;Tent5a;Zc3h12a;Hspa1a;Axin2
Male-sham vs Female-sham	Cluster_6	GOBP_MUSCLE_ORGAN_DEVELOPMENT	2.32943e-05	0.00204731	0.57561	0.632618	1.91879	80	Atf3;Btg2;Fos;Nr4a1;Egr1;Maff;Egr3;Foxc1;Tnni3;Emd;Ly6e;Id3;Hivep3;Capn3;Bcl2;Cflar
Male-sham vs Female-sham	Cluster_6	GOBP_MUSCLE_STRUCTURE_DEVELOPMENT	0.000222784	0.00839155	0.518848	0.527037	1.71567	144	Atf3;Btg2;Fos;Nr4a1;Egr1;Adra1a;Zfp36l1;Maff;Egr3;Foxc1;Syne1;Sik1;Pdgfb;Tnni3;Emd;Ly6e;Id3;Hivep3;Adam12;Tmem119;Capn3;Bcl2;Cflar;Nebl;Kdm6b;Mef2a
Male-sham vs Female-sham	Cluster_6	GOBP_MUSCLE_TISSUE_DEVELOPMENT	1.36037e-05	0.00153721	0.593325	0.615941	1.9057	95	Atf3;Btg2;Fos;Nr4a1;Tiparp;Egr1;Adra1a;Maff;Foxc1;Sik1;Tnni3;Emd;Ly6e
Male-sham vs Female-sham	Cluster_6	GOBP_MYELOID_CELL_DIFFERENTIATION	0.000113336	0.00545949	0.538434	0.600851	1.83944	85	Klf2;Zfp36;Fos;Junb;Jun;Zfp36l1;Cebpb;Hspa1a;Ripk1;Isg15;Stat1;B2m;Csf1r;H4c1;Mafb;Nrros;Ptpn6;Lgals9
Male-sham vs Female-sham	Cluster_6	GOBP_MYELOID_CELL_HOMEOSTASIS	0.00100356	0.0206708	0.45506	0.688805	1.86923	36	Klf2;Zfp36;Zfp36l1;Il6;Hspa1a;Mertk;Isg15;Stat1;B2m;Bcl2l11;Mafb;Hmox1;Hmgb1
Male-sham vs Female-sham	Cluster_6	GOBP_MYELOID_LEUKOCYTE_DIFFERENTIATION	0.00349998	0.0384512	0.431708	0.608944	1.73833	51	Fos;Junb;Jun;Zfp36l1;Cebpb;Ripk1;Csf1r;Mafb;Nrros;Lgals9;Tcirg1
Male-sham vs Female-sham	Cluster_6	GOBP_NEGATIVE_REGULATION_OF_BIOSYNTHETIC_PROCESS	4.98554e-06	0.000717011	0.610527	0.520415	1.76192	237	Klf2;Atf3;Zfp36;Btg2;Egr1;Jun;Zfp36l1;Cebpd;Fosb;Nr4a2;Ifi27;Il6;Foxc1;Zc3h12a;Cebpb;Hspa1a;Sik1;Enc1;Arid5a;Klf4;Nr1d1;Pdgfb;Ets2;Stat1;Cdkn1a;Per1;Stat6;Crebzf;Id3;Zfp703;Skil;Capn3;Hmgb1;Parp3;Cflar;Jdp2;Tgif2;Abcd2;Irf1;Bhlhe40;Tagln3;Fyn;Nr4a3;Mef2a;Chd3;Wnt11;Atf4;Apoc1
Male-sham vs Female-sham	Cluster_6	GOBP_NEGATIVE_REGULATION_OF_CELLULAR_AMIDE_METABOLIC_PROCESS	0.00254407	0.0319423	0.431708	0.753032	1.78366	19	Zfp36;Btg2;Zfp36l1;Zc3h12a;Enc1;Hap1
Male-sham vs Female-sham	Cluster_6	GOBP_NEGATIVE_REGULATION_OF_CELLULAR_MACROMOLECULE_BIOSYNTHETIC_PROCESS	0.00155585	0.0246136	0.45506	0.70689	1.82357	28	Zfp36;Btg2;Zfp36l1;Zc3h12a;Enc1;Cdkn1a
Male-sham vs Female-sham	Cluster_6	GOBP_NEGATIVE_REGULATION_OF_CELL_CYCLE	0.000195703	0.00771528	0.518848	0.679556	1.91546	45	Btg2;Nr4a1;Zfp36l1;Plk2;Foxc1;Klf4;Dusp1;Tnfaip3;Cdkn1a
Male-sham vs Female-sham	Cluster_6	GOBP_NEGATIVE_REGULATION_OF_DEFENSE_RESPONSE	9.25942e-05	0.00523157	0.538434	0.691104	1.94665	46	Zfp36;Socs3;Plk2;Usp18;Fgl2;Klf4;Tnfaip3;Nr1d1;Isg15;Grn;Nlrp3
Male-sham vs Female-sham	Cluster_6	GOBP_NEGATIVE_REGULATION_OF_DEVELOPMENTAL_PROCESS	0.00132196	0.0229817	0.45506	0.46357	1.55073	200	Klf2;Zfp36;Zfp36l1;Plk2;Bambi;Il6;Adrb2;Foxc1;Zc3h12a;Appl2;Socs1;Fgl2;Klf4;Syngap1;Nr1d1;Pdgfb;Stat1;B2m;Axin2;H4c1;Cdkn1a;Robo2;Id3;Mafb;Skil;Ltbp3;Tmem119;Adamts1;Bcl2;Hmgb1;Ntn1;Tent5c;Col5a1;Parp3;Cflar;Jdp2;Sfrp5;Irf1;Wnt11;Ucma
Male-sham vs Female-sham	Cluster_6	GOBP_NEGATIVE_REGULATION_OF_GENE_EXPRESSION	0.000199954	0.00771528	0.518848	0.526056	1.73747	157	Klf2;Zfp36;Btg2;Tiparp;Zfp36l1;Il6;Tent5a;Zc3h12a;Appl2;Hspa1a;Enc1;Mertk;Ripk1;Bst2;Klf4;Tnfaip3;Pdgfb;Axin2;Cdkn1a;Crebzf;Id3;Nlrp3;Zdbf2;Hmox1;Ptpn6;Lgals9;Hmgb1;Tent5c;Parp3;Abcd2;Fyn;Mapkapk2;Wnt11;Atf4;Pycard;Ptger4;Bcl3;Laptm5;Pawr;Cd83;Ace;Ccl3
Male-sham vs Female-sham	Cluster_6	GOBP_NEGATIVE_REGULATION_OF_IMMUNE_SYSTEM_PROCESS	0.00165818	0.0250938	0.45506	0.518436	1.62747	109	Plk2;Usp18;Zc3h12a;Cebpb;Socs1;Fgl2;Mertk;Bst2;Dusp1;Tnfaip3;Nr1d1;Isg15;Grn;Stat6;Mafb;Ildr2;Pag1;Hmox1;Ptpn6;Sdc4;Lgals9;Hmgb1;Parp3;Irf1;Fyn;Ccl2;Ptger4;Laptm5;Pawr;Ccl3;Plcb1;Nlrc5;Cd80;Oas1a;Bcl6;Ripor2;Axl;Jak3;Dgkz;Dusp10;H2-Q7;Sox11;Cd74;Plcg1
Male-sham vs Female-sham	Cluster_6	GOBP_NEGATIVE_REGULATION_OF_INFLAMMATORY_RESPONSE	0.000544807	0.0148601	0.477271	0.739103	1.88941	27	Zfp36;Socs3;Plk2;Klf4;Tnfaip3;Nr1d1;Grn;Nlrp3
Male-sham vs Female-sham	Cluster_6	GOBP_NEGATIVE_REGULATION_OF_MITOTIC_CELL_CYCLE	0.00230332	0.0308801	0.431708	0.701899	1.83076	29	Btg2;Zfp36l1;Plk2;Foxc1;Klf4;Dusp1;Cdkn1a
Male-sham vs Female-sham	Cluster_6	GOBP_NEGATIVE_REGULATION_OF_NUCLEOBASE_CONTAINING_COMPOUND_METABOLIC_PROCESS	1.02031e-06	0.000238891	0.643552	0.540563	1.82026	219	Klf2;Atf3;Zfp36;Btg2;Egr1;Jun;Cebpd;Fosb;Nr4a2;Ifi27;Il6;Tent5a;Foxc1;Zc3h12a;Cebpb;Hspa1a;Arid5a;Klf4;Nr1d1;Pdgfb;Ets2;Stat1;Axin2;Cdkn1a;Per1;Stat6;Crebzf;Id3;Zfp703;Skil;H1f1;Capn3;Hmgb1;Tent5c;Parp3;Jdp2;Tgif2;Irf1;Bhlhe40;Tagln3;Nr4a3;Mef2a;Chd3;Mapkapk2;Wnt11
Male-sham vs Female-sham	Cluster_6	GOBP_NEGATIVE_REGULATION_OF_RESPONSE_TO_EXTERNAL_STIMULUS	0.0010061	0.0206708	0.45506	0.587134	1.74704	74	Zfp36;Socs3;Plk2;Usp18;Fgl2;Klf4;Dusp1;Tnfaip3;Nr1d1;Pdgfb;Isg15;Grn;Robo2;Nlrp3
Male-sham vs Female-sham	Cluster_6	GOBP_NEGATIVE_REGULATION_OF_RESPONSE_TO_STIMULUS	0.000845176	0.0196628	0.477271	0.434127	1.48384	322	Atf3;Zfp36;Socs3;Egr1;Adra1a;Nr4a2;Plk2;Bambi;Usp18;Dusp5;Il6;Adrb2;Zc3h12a;Appl2;Hspa1a;Socs1;Fgl2;Dlc1;Ripk1;Rgs10;Klf4;Dusp1;Syngap1;Hmgcr;Tnfaip3;Nr1d1;Arrdc3;Pdgfb;Isg15;Stat1;Axin2;Grn;Emd;Dnaja1;Per1;Stat6;Robo2;Hspb1;Nlrp3;Trim59;Skil;Nrros;Chrdl1;Hmox1;Ptpn6;Arhgap25;Lgals9;Bcl2;Parp3;Cflar;Rgs20;Peg10;Ccdc88c;Sfrp5;Ddit4l;Sh3bp1;Fyn;Nr4a3;Wnt11;Ucma;Pycard;Cit;Ccl2
Male-sham vs Female-sham	Cluster_6	GOBP_NEGATIVE_REGULATION_OF_TRANSCRIPTION_BY_RNA_POLYMERASE_II	1.28806e-05	0.00153721	0.593325	0.561435	1.83604	149	Klf2;Atf3;Zfp36;Btg2;Egr1;Jun;Fosb;Nr4a2;Ifi27;Foxc1;Cebpb;Hspa1a;Arid5a;Klf4;Nr1d1;Ets2;Stat1;Per1;Stat6;Id3
Male-sham vs Female-sham	Cluster_6	GOBP_NEGATIVE_REGULATION_OF_VIRAL_PROCESS	0.00043913	0.012631	0.498493	0.747055	1.88513	25	Zfp36;Rsad2;Bst2;Isg15;Stat1;Ly6e;Trim59;Isg20;Ifit1bl1;Plscr1
Male-sham vs Female-sham	Cluster_6	GOBP_NEURON_DEATH	0.0029752	0.034865	0.431708	0.556445	1.65867	71	Btg2;Fos;Egr1;Jun;Nr4a2;Cebpb;Syngap1;Bcl2l11;Grn;Hmox1;Bcl2;Fyn;Nr4a3;Atf4;Cit;Ccl2;Chl1;Cdk5r1;Dhcr24
Male-sham vs Female-sham	Cluster_6	GOBP_NUCLEIC_ACID_PHOSPHODIESTER_BOND_HYDROLYSIS	0.0040733	0.0432481	0.407018	0.738867	1.75011	19	Zfp36;Il6;Zc3h12a;Isg20;Pcf11;Plscr1;Tatdn2
Male-sham vs Female-sham	Cluster_6	GOBP_ORGANIC_CYCLIC_COMPOUND_CATABOLIC_PROCESS	0.00236144	0.0311316	0.431708	0.614191	1.73928	48	Zfp36;Btg2;Zfp36l1;Il6;Tent5a;Zc3h12a;Hspa1a;Axin2;Isg20;Hmox1;Tent5c
Male-sham vs Female-sham	Cluster_6	GOBP_OSTEOBLAST_DIFFERENTIATION	0.00462334	0.0471879	0.407018	0.569916	1.65695	60	Junb;Cebpd;Bambi;Il6;Tent5a;Cebpb;Ccn1;Axin2;Id3;Tmem119;Gdpd2;Mrc2;Tcirg1;Wnt11;Ucma;Atf4
Male-sham vs Female-sham	Cluster_6	GOBP_P38MAPK_CASCADE	0.00152134	0.0245588	0.45506	0.758312	1.83416	21	Zfp36;Gadd45g;Zfp36l1;Zc3h12a;Dusp1;Per1;Ncf1;Lgals9
Male-sham vs Female-sham	Cluster_6	GOBP_PATTERN_RECOGNITION_RECEPTOR_SIGNALING_PATHWAY	0.00484038	0.0490012	0.407018	0.598007	1.70711	51	Rsad2;Slc15a3;Appl2;Irgm1;Hspa1a;Tnfaip3;Nr1d1;Tnip2;Cd14;Lgals9;Hmgb1;Ctss;Irgm2;Irf1;Mapkapk2
Male-sham vs Female-sham	Cluster_6	GOBP_PEPTIDE_BIOSYNTHETIC_PROCESS	0.00311955	0.0360229	0.431708	0.63329	1.75063	40	Zfp36;Btg2;Zfp36l1;Il6;Zc3h12a;Enc1;Slc1a2;Per1;Hspb1
Male-sham vs Female-sham	Cluster_6	GOBP_PLACENTA_DEVELOPMENT	0.00450284	0.046997	0.407018	0.657149	1.73659	31	Junb;Socs3;Zfp36l1;Cebpb;Ccn1;Pdgfb
Male-sham vs Female-sham	Cluster_6	GOBP_POSITIVE_REGULATION_OF_ADAPTIVE_IMMUNE_RESPONSE	0.00146355	0.0240356	0.45506	0.737928	1.84378	24	Rsad2;Il6;Arid5a;Nfkbiz;B2m;Stat6;Nlrp3;Nfkbid;Malt1;Pycard;Tnfsf13
Male-sham vs Female-sham	Cluster_6	GOBP_POSITIVE_REGULATION_OF_CATABOLIC_PROCESS	0.000902999	0.0201203	0.477271	0.576244	1.74902	81	Zfp36;Btg2;Tiparp;Zfp36l1;Plk2;Il6;Adrb2;Zc3h12a;Irgm1;Hspa1a;Irs2;Tnfaip3;Bcl2l11;Hspb8;Sting1;Hmox1;Hmgb1;Irgm2;Abcd2;Zfand2a
Male-sham vs Female-sham	Cluster_6	GOBP_POSITIVE_REGULATION_OF_CELLULAR_BIOSYNTHETIC_PROCESS	0.000131586	0.00612261	0.518848	0.462548	1.57299	298	Klf2;Atf3;Fos;Nr4a1;Junb;Egr1;Jun;Maff;Cebpd;Fosb;Nr4a2;Egr3;Bambi;Il6;Klf6;Adrb2;Foxc1;Zc3h12a;Cebpb;Irs2;Ccn1;Ier5;Ripk1;Arid5a;Klf4;Nr1d1;Pdgfb;Mapk15;Ets2;Stat1;Zfp521;Per1;Stat6;Crebzf;Mafb;Nlrp3;Csrnp1;Hivep3;Ncf1;Sting1;Rdh10;Tnip2;Capn3;Hmgb1;Plscr1;Abcd2;Kdm6b;Sec14l2;Irf1;Nr4a3;Mef2a;Wnt11
Male-sham vs Female-sham	Cluster_6	GOBP_POSITIVE_REGULATION_OF_CELL_DEATH	0.000608735	0.0157872	0.477271	0.507449	1.64555	138	Atf3;Fos;Nr4a1;Gadd45g;Egr1;Jun;Il6;Zc3h12a;Ccn1;Sik1;Prodh;Dlc1;Ripk1;Bcl2l11;Axin2;Grn;Cdkn1a;Dnaja1;Id3;Skil;Hmox1;Lgals9;Hmgb1;Fyn;Wnt11;Camk1d;Atf4;Pycard;Ccl2;Cdk5r1;G0s2;Laptm5;Pawr;Tgfbr1;Phlda1;Ace;Ccl3
Male-sham vs Female-sham	Cluster_6	GOBP_POSITIVE_REGULATION_OF_CELL_DIFFERENTIATION	0.0014399	0.0240356	0.45506	0.460932	1.54891	210	Zfp36;Fos;Junb;Socs3;Zfp36l1;Cebpd;Egr3;Bambi;Nedd9;Il6;Tent5a;Foxc1;Zc3h12a;Cebpb;Hspa1a;Socs1;Ccn1;Ripk1;Nfkbiz;Isg15;Il15ra;Stat1;Axin2;Robo2;Hap1;Zfp703;Nlrp3;Skil;Ltbp3;Tmem119;Gdpd2;Lgals9;Bcl2;Hmgb1;Ntn1
Male-sham vs Female-sham	Cluster_6	GOBP_POSITIVE_REGULATION_OF_DEVELOPMENTAL_PROCESS	0.00214499	0.0297664	0.431708	0.42476	1.44467	292	Zfp36;Fos;Junb;Socs3;Zfp36l1;Cebpd;Egr3;Bambi;Nedd9;Il6;Adrb2;Tent5a;Foxc1;Zc3h12a;Cebpb;Hspa1a;Socs1;Ccn1;Ripk1;Klf4;Nfkbiz;Pdgfb;Isg15;Il15ra;Stat1;B2m;Axin2;Grn;Stat6;Robo2;Hap1;Zfp703;Hspb1;Nlrp3;Skil;Adam12;Ltbp3;Tmem119;Gdpd2;Hmox1;Lgals9;Capn3;Bcl2;Hmgb1;Ntn1
Male-sham vs Female-sham	Cluster_6	GOBP_POSITIVE_REGULATION_OF_IMMUNE_SYSTEM_PROCESS	0.00342084	0.0378445	0.431708	0.460176	1.53177	185	Rsad2;Fos;Zfp36l1;Egr3;Il6;Zc3h12a;Appl2;Irgm1;Irs2;Socs1;Ripk1;Arid5a;Nfkbiz;C1qb;Il15ra;B2m;P2ry12;Csf1r;Cdkn1a;Stat6;Nlrp3;Icosl;Sting1;Tnip2;Hmox1;Ptpn6;Lgals9;Bcl2;Hmgb1;Plscr1;Irgm2;Nfkbid;Fyn;Nr4a3;Camk1d;Malt1;Pycard;Tnfsf13;Ccl2;Dock8;Irf7;C3ar1;Fes;Laptm5;Pawr;Cd83;Ccl3;Rgcc;Nlrc5;Ccl5;Cd80;Bcl6;Hexim1;Ripor2;Icam1;Axl;Slc7a5;Jak3;Dgkz;Dusp10;Gbp5;H2-Q7;Il1a
Male-sham vs Female-sham	Cluster_6	GOBP_POSITIVE_REGULATION_OF_MULTICELLULAR_ORGANISMAL_PROCESS	0.00175628	0.0262117	0.45506	0.42288	1.44539	322	Rsad2;Fos;Gadd45g;Egr1;Adra1a;Zfp36l1;Egr3;Bambi;Il6;Adrb2;Tent5a;Foxc1;Zc3h12a;Appl2;Cebpb;Hspa1a;Socs1;Ccn1;Ripk1;Arid5a;Klf4;Nfkbiz;Pdgfb;Isg15;Il15ra;Stat1;B2m;Csf1r;Axin2;Grn;Stat6;Robo2;Hap1;Zfp703;Hspb1;Nlrp3;Skil;Adam12;Sting1;Tmem119;Cd14;Hmox1;Lgals9;Bcl2;Hmgb1;Ntn1;Gsdmd;Nfkbid;Kdm6b;Slitrk1;Irf1;Nr4a3;Mef2a;Mapkapk2;Wnt11;Nrxn1;Malt1;Atf4;Pycard;Chia1;Tnfsf13;Ptger4;Bcl3;Gsto1;G0s2;Ir…
Male-sham vs Female-sham	Cluster_6	GOBP_POSITIVE_REGULATION_OF_NUCLEOBASE_CONTAINING_COMPOUND_METABOLIC_PROCESS	7.63335e-08	5.16127e-05	0.704976	0.530681	1.80193	285	Klf2;Atf3;Zfp36;Btg2;Fos;Nr4a1;Junb;Egr1;Jun;Zfp36l1;Maff;Cebpd;Fosb;Nr4a2;Egr3;Bambi;Il6;Klf6;Adrb2;Foxc1;Zc3h12a;Cebpb;Hspa1a;Ccn1;Ier5;Ripk1;Arid5a;Klf4;Nr1d1;Slc38a2;Pdgfb;Mapk15;Ets2;Stat1;Zfp521;Per1;Stat6;Crebzf;Mafb;Nlrp3;Csrnp1;Hivep3;Ncf1;Sting1
Male-sham vs Female-sham	Cluster_6	GOBP_POSITIVE_REGULATION_OF_RNA_METABOLIC_PROCESS	5.25194e-09	8.30856e-06	0.761461	0.562316	1.91439	263	Klf2;Atf3;Zfp36;Btg2;Fos;Nr4a1;Junb;Egr1;Jun;Zfp36l1;Maff;Cebpd;Fosb;Nr4a2;Egr3;Bambi;Il6;Klf6;Adrb2;Foxc1;Zc3h12a;Cebpb;Hspa1a;Ccn1;Ier5;Ripk1;Arid5a;Klf4;Nr1d1;Slc38a2;Pdgfb;Ets2;Stat1;Zfp521;Per1;Stat6;Crebzf;Mafb;Nlrp3;Csrnp1;Hivep3;Ncf1;Sting1
Male-sham vs Female-sham	Cluster_6	GOBP_POSITIVE_REGULATION_OF_TRANSCRIPTION_BY_RNA_POLYMERASE_II	9.78748e-08	5.16127e-05	0.704976	0.572491	1.91786	196	Klf2;Atf3;Fos;Nr4a1;Junb;Egr1;Jun;Maff;Cebpd;Fosb;Nr4a2;Egr3;Il6;Klf6;Adrb2;Foxc1;Zc3h12a;Cebpb;Ccn1;Ier5;Ripk1;Arid5a;Klf4;Nr1d1;Ets2;Stat1;Zfp521;Per1;Stat6;Crebzf;Mafb;Nlrp3;Csrnp1
Male-sham vs Female-sham	Cluster_6	GOBP_POSTTRANSCRIPTIONAL_REGULATION_OF_GENE_EXPRESSION	0.00124074	0.0221134	0.45506	0.634514	1.78527	47	Zfp36;Btg2;Zfp36l1;Il6;Tent5a;Zc3h12a;Enc1;Ripk1;Axin2;Per1;Hspb1
Male-sham vs Female-sham	Cluster_6	GOBP_PROGRAMMED_CELL_DEATH	1.13844e-05	0.00150085	0.593325	0.470395	1.61333	348	Atf3;Zfp36;Btg2;Nr4a1;Gadd45g;Socs3;Egr1;Jun;Adra1a;Zfp36l1;Nr4a2;Plk2;Egr3;Ifi27;Xaf1;Il6;Foxc1;Zc3h12a;Ifit3;Cebpb;Hspa1a;Irs2;Ccn1;Sik1;Prodh;Mertk;Dlc1;Ripk1;Klf4;Rgl2;Syngap1;Tnfaip3;Stat1;Bcl2l11;Csf1r;Grn;Cdkn1a;Timp1;Dnaja1;Robo2;Id3;Hspb1;Nlrp3;Csrnp1;Skil;Ncf1;Nuak2;Tnip2;Cd14;Hmox1;Ptpn6;Lgals9;Capn3;Bcl2;Hmgb1;Ntn1;Cflar;Peg10;Plscr1;Tcirg1;Sfrp5;Gsdmd;Fmn2;Irf1;Mef2a;Wnt11;Camk1d;Mal…
Male-sham vs Female-sham	Cluster_6	GOBP_REGULATION_OF_ADAPTIVE_IMMUNE_RESPONSE	0.00188454	0.027605	0.45506	0.630997	1.77859	45	Rsad2;Il6;Zc3h12a;Arid5a;Nfkbiz;Tnfaip3;B2m;Stat6;Nlrp3;Ptpn6;Hmgb1;Parp3;Nfkbid;Irf1;Malt1;Pycard;Tnfsf13;Irf7
Male-sham vs Female-sham	Cluster_6	GOBP_REGULATION_OF_AUTOPHAGY	0.00341048	0.0378445	0.431708	0.615791	1.70603	42	Adra1a;Plk2;Adrb2;Zc3h12a;Irgm1;Mapk15;Ctsa;Bcl2l11;Hspb8;Hspb1;Sting1;Hmox1;Bcl2;Hmgb1;Irgm2;Pycard;Cdk5r1
Male-sham vs Female-sham	Cluster_6	GOBP_REGULATION_OF_CATABOLIC_PROCESS	0.00124332	0.0221134	0.45506	0.503963	1.63515	140	Zfp36;Btg2;Tiparp;Adra1a;Zfp36l1;Plk2;Il6;Adrb2;Tent5a;Zc3h12a;Irgm1;Hspa1a;Irs2;Hmgcr;Tnfaip3;Mapk15;Ctsa;Bcl2l11;Hspb8;Axin2;Timp1;Hspb1;Sting1;Hmox1;Bcl2;Hmgb1;Tent5c;Irgm2;Abcd2;Zfand2a;Fmn2;Fyn;Mapkapk2;Pycard;Apoc1
Male-sham vs Female-sham	Cluster_6	GOBP_REGULATION_OF_CELLULAR_RESPONSE_TO_STRESS	0.00206542	0.0289159	0.431708	0.49849	1.58689	120	Gadd45g;Unc5cl;Plk2;Zc3h12a;Hspa1a;Ier5;Ripk1;Klf4;Dusp1;Slc38a2;B2m;Bcl2l11;Axin2;Grn;Dnaja1;Per1;Hspb1;Skil;Ncf1;Lgals9;Bcl2;Hmgb1;Parp3;Fmn2;Fyn;Nr4a3;Mapkapk2;Atf4;Pycard
Male-sham vs Female-sham	Cluster_6	GOBP_REGULATION_OF_CELL_ACTIVATION	0.00393946	0.0423961	0.407018	0.478682	1.56911	151	Zfp36l1;Egr3;Il6;Zc3h12a;Cebpb;Irs2;Socs1;Fgl2;Mertk;Nfkbiz;Tnfaip3;Nr1d1;Pdgfb;Il15ra;B2m;Grn;Cdkn1a;Stat6;Ildr2;Nlrp3;Icosl;Pag1;Tnip2;Hmox1;Ptpn6;Sdc4;Lgals9;Capn3;Bcl2;Hmgb1;Parp3;Plscr1;Nfkbid;Irf1;Fyn;Nr4a3;Malt1;Pycard;Tnfsf13;Ccl2;Dock8;Fes;Laptm5;Pawr;Cd83;Ccl3
Male-sham vs Female-sham	Cluster_6	GOBP_REGULATION_OF_CELL_CYCLE	0.000178489	0.00740169	0.518848	0.530917	1.7283	144	Btg2;Nr4a1;Gadd45g;Junb;Jun;Zfp36l1;Plk2;Ccnl1;Foxc1;Appl2;Hspa1a;Sik1;Klf4;Dusp1;Tnfaip3;Pdgfb;Mapk15;Bcl2l11;Axin2;Cdkn1a;Id3;Zfp703;Skil;Adamts1;Ptpn6;Bcl2;Sipa1;Parp3;Plscr1
Male-sham vs Female-sham	Cluster_6	GOBP_REGULATION_OF_CELL_DEATH	0.000246763	0.0090786	0.498493	0.457332	1.56046	310	Atf3;Zfp36;Btg2;Fos;Nr4a1;Gadd45g;Socs3;Egr1;Jun;Zfp36l1;Nr4a2;Plk2;Egr3;Il6;Foxc1;Zc3h12a;Ifit3;Cebpb;Hspa1a;Irs2;Ccn1;Sik1;Prodh;Mertk;Dlc1;Ripk1;Klf4;Rgl2;Syngap1;Tnfaip3;Stat1;Bcl2l11;Csf1r;Axin2;Grn;Cdkn1a;Timp1;Dnaja1;Id3;Hspb1;Skil;Nuak2;Tnip2;Hmox1;Ptpn6;Lgals9;Capn3;Bcl2;Hmgb1;Cflar;Fmn2;Fyn;Nr4a3;Wnt11;Camk1d;Malt1;Atf4;Pycard;Ptms;Mical1;Ccl2;Chl1;Dock8;Cdk5r1;Bcl3;G0s2;Irf7
Male-sham vs Female-sham	Cluster_6	GOBP_REGULATION_OF_CELL_DIFFERENTIATION	0.00166552	0.0250938	0.45506	0.412013	1.41232	345	Zfp36;Fos;Junb;Socs3;Zfp36l1;Maff;Cebpd;Egr3;Bambi;Nedd9;Il6;Tent5a;Foxc1;Zc3h12a;Appl2;Cebpb;Hspa1a;Socs1;Fgl2;Ccn1;Sik1;Ripk1;Klf4;Nfkbiz;Syngap1;Nr1d1;Pdgfb;Isg15;Il15ra;Stat1;B2m;Axin2;Grn;H4c1;Robo2;Id3;Hap1;Zfp703;Mafb;Nlrp3;Skil;Ltbp3;Tmem119;Gdpd2;Ptpn6;Lgals9;Capn3;Bcl2;Hmgb1;Ntn1;Tent5c;Col5a1;Jdp2;Tcirg1;Tgif2;Nfkbid;Slitrk1;Irf1;Bhlhe40
Male-sham vs Female-sham	Cluster_6	GOBP_REGULATION_OF_CELL_POPULATION_PROLIFERATION	0.000314668	0.0102458	0.498493	0.436823	1.50101	356	Atf3;Zfp36;Btg2;Nr4a1;Junb;Egr1;Jun;Adra1a;Zfp36l1;Egr3;Bambi;Il6;Ifit3;Appl2;Cebpb;Hspa1a;Irs2;Ccn1;Ier5;Dlc1;Bst2;Klf4;Dusp1;Tnfaip3;Nr1d1;Pdgfb;Mapk15;Stat1;B2m;Csf1r;Axin2;Grn;Emd;Cdkn1a;Timp1;Stat6;Zfp703;Icosl;Ltbp3;Tmem119;Adamts1;Hmox1;Ptpn6;Sdc4;Lgals9;Bcl2;Hmgb1;Ntn1
Male-sham vs Female-sham	Cluster_6	GOBP_REGULATION_OF_DEFENSE_RESPONSE	0.000111057	0.00545949	0.538434	0.555895	1.76885	122	Zfp36;Socs3;Plk2;Usp18;Il6;Zc3h12a;Appl2;Irgm1;Cebpb;Socs1;Fgl2;Ripk1;Klf4;Nfkbiz;Tnfaip3;Nr1d1;Isg15;Stat1;Grn;Nlrp3;Dagla;Ncf1;Sting1;Ptpn6;Lgals9;Hmgb1;Ifit1bl1;Plscr1;Irgm2;Irf1;Fyn
Male-sham vs Female-sham	Cluster_6	GOBP_REGULATION_OF_DNA_TEMPLATED_TRANSCRIPTION_IN_RESPONSE_TO_STRESS	4.33904e-05	0.00312016	0.557332	0.838256	1.98552	19	Klf2;Atf3;Egr1;Jun;Cebpb;Hspa1a
Male-sham vs Female-sham	Cluster_6	GOBP_REGULATION_OF_EPITHELIAL_CELL_DIFFERENTIATION	0.00159747	0.0247841	0.45506	0.633695	1.77938	44	Zfp36;Zfp36l1;Maff;Foxc1;Cebpb;Stat1
Male-sham vs Female-sham	Cluster_6	GOBP_REGULATION_OF_HEMOPOIESIS	0.0011964	0.0221134	0.45506	0.541601	1.67649	94	Zfp36;Fos;Zfp36l1;Egr3;Zc3h12a;Cebpb;Hspa1a;Socs1;Fgl2;Ripk1;Nfkbiz;Isg15;Il15ra;Stat1;B2m;H4c1;Mafb;Nlrp3;Ptpn6;Lgals9;Hmgb1;Nfkbid;Irf1
Male-sham vs Female-sham	Cluster_6	GOBP_REGULATION_OF_IMMUNE_RESPONSE	0.000530514	0.0147241	0.477271	0.496091	1.63577	174	Rsad2;Plk2;Usp18;Il6;Slc15a3;Zc3h12a;Appl2;Irgm1;Hspa1a;Socs1;Fgl2;Arid5a;Nfkbiz;Tnfaip3;C1qb;Nr1d1;Isg15;B2m;Grn;Stat6;Nlrp3;Icosl;Ncf1;Sting1;Tnip2;Cd14;Hmox1;Ptpn6;Lgals9;Bcl2;Hmgb1;Ctss;Parp3;Plscr1;Irgm2;Nfkbid;Irf1;Fyn;Nr4a3;Mapkapk2;Malt1;Pycard;Tnfsf13;Irf7;C3ar1;Fes;Laptm5;Pawr;Rgcc;Nlrc5;Ccl5;Cd80;Oas1a;Nfe2l2;Bcl6;Hexim1
Male-sham vs Female-sham	Cluster_6	GOBP_REGULATION_OF_IMMUNE_SYSTEM_PROCESS	3.72152e-06	0.000608795	0.627257	0.4993	1.69502	287	Zfp36;Rsad2;Fos;Zfp36l1;Plk2;Egr3;Usp18;Il6;Slc15a3;Zc3h12a;Appl2;Irgm1;Cebpb;Hspa1a;Irs2;Socs1;Fgl2;Mertk;Ripk1;Bst2;Arid5a;Nfkbiz;Dusp1;Tnfaip3;C1qb;Nr1d1;Isg15;Il15ra;Stat1;B2m;P2ry12;Csf1r;Grn;H4c1;Cdkn1a;Stat6;Mafb;Ildr2;Nlrp3;Icosl;Pag1;Ncf1;Sting1;Tnip2;Cd14;Hmox1;Ptpn6;Sdc4;Lgals9;Bcl2;Hmgb1;Ctss;Parp3;Plscr1;Irgm2;Nfkbid;Irf1;Fyn;Nr4a3;Mapkapk2;Camk1d;Malt1;Pycard;Tnfsf13;Ccl2;Dock8;Ptge…
Male-sham vs Female-sham	Cluster_6	GOBP_REGULATION_OF_INFLAMMATORY_RESPONSE	0.000428186	0.012631	0.498493	0.591034	1.76974	76	Zfp36;Socs3;Plk2;Usp18;Il6;Cebpb;Ripk1;Klf4;Nfkbiz;Tnfaip3;Nr1d1;Grn;Nlrp3;Dagla;Ncf1;Sting1
Male-sham vs Female-sham	Cluster_6	GOBP_REGULATION_OF_LYMPHOCYTE_ACTIVATION	0.00267699	0.032763	0.431708	0.504367	1.59125	115	Zfp36l1;Egr3;Il6;Zc3h12a;Cebpb;Irs2;Socs1;Fgl2;Mertk;Nfkbiz;Tnfaip3;Il15ra;B2m;Cdkn1a;Stat6;Ildr2;Nlrp3;Icosl;Pag1;Tnip2;Ptpn6;Sdc4;Lgals9;Bcl2;Hmgb1;Parp3;Nfkbid;Irf1;Fyn;Malt1;Pycard;Tnfsf13;Ccl2;Dock8;Laptm5;Pawr;Cd83
Male-sham vs Female-sham	Cluster_6	GOBP_REGULATION_OF_LYMPHOCYTE_MEDIATED_IMMUNITY	0.00318901	0.0365581	0.431708	0.661489	1.74917	32	Rsad2;Il6;Arid5a;B2m;Stat6;Nlrp3;Ptpn6;Lgals9;Hmgb1;Parp3;Malt1;Tnfsf13
Male-sham vs Female-sham	Cluster_6	GOBP_REGULATION_OF_MIRNA_TRANSCRIPTION	0.000437758	0.012631	0.498493	0.831098	1.91039	16	Fos;Egr1;Jun;Klf4;Pdgfb
Male-sham vs Female-sham	Cluster_6	GOBP_REGULATION_OF_MRNA_CATABOLIC_PROCESS	0.00224892	0.0306706	0.431708	0.766553	1.80212	18	Zfp36;Btg2;Zfp36l1;Tent5a;Zc3h12a;Axin2
Male-sham vs Female-sham	Cluster_6	GOBP_REGULATION_OF_MRNA_METABOLIC_PROCESS	0.00339951	0.0378445	0.431708	0.703369	1.7833	26	Zfp36;Btg2;Zfp36l1;Tent5a;Zc3h12a;Axin2
Male-sham vs Female-sham	Cluster_6	GOBP_REGULATION_OF_MULTICELLULAR_ORGANISMAL_DEVELOPMENT	0.00258702	0.0322258	0.431708	0.426802	1.45629	310	Klf2;Zfp36;Fos;Zfp36l1;Maff;Plk2;Egr3;Il6;Adrb2;Tent5a;Foxc1;Zc3h12a;Appl2;Cebpb;Hspa1a;Socs1;Fgl2;Ccn1;Ripk1;Klf4;Nfkbiz;Syngap1;Tnfaip3;Nr1d1;Isg15;Il15ra;Stat1;B2m;Axin2;Grn;H4c1;Robo2;Hap1;Mafb;Hspb1;Nlrp3;Skil;Adam12;Ltbp3;Tmem119;Adamts1;Hmox1;Ptpn6;Lgals9;Capn3;Hmgb1;Ntn1;Tgif2;Nfkbid;Slitrk1;Irf1;Bhlhe40;Wnt11;Nrxn1;Malt1;Atf4
Male-sham vs Female-sham	Cluster_6	GOBP_REGULATION_OF_MYELOID_CELL_DIFFERENTIATION	0.000295828	0.0101904	0.498493	0.6719	1.89388	45	Zfp36;Fos;Zfp36l1;Cebpb;Hspa1a;Ripk1;Isg15;Stat1;B2m;H4c1;Mafb
Male-sham vs Female-sham	Cluster_6	GOBP_REGULATION_OF_OSTEOBLAST_DIFFERENTIATION	0.00300628	0.0349701	0.431708	0.620781	1.71985	42	Cebpd;Bambi;Il6;Tent5a;Cebpb;Ccn1;Axin2;Id3;Tmem119;Gdpd2;Tcirg1;Ucma;Atf4
Male-sham vs Female-sham	Cluster_6	GOBP_REGULATION_OF_RESPONSE_TO_BIOTIC_STIMULUS	0.00457493	0.046997	0.407018	0.550068	1.62407	69	Usp18;Zc3h12a;Appl2;Irgm1;Socs1;Fgl2;Tnfaip3;Isg15;Stat1;Grn;Ncf1;Sting1;Ptpn6;Lgals9;Hmgb1;Ifit1bl1;Plscr1;Irgm2;Irf1;Fyn;Pycard;Irf7;Nlrc5;Ccl5;Oas1a;Nfe2l2;Hexim1;Bmp6;Dusp10;Gbp5;H2-Q7
Male-sham vs Female-sham	Cluster_6	GOBP_REGULATION_OF_RESPONSE_TO_STRESS	0.000146304	0.00661292	0.518848	0.488315	1.65384	238	Zfp36;Gadd45g;Socs3;Unc5cl;Plk2;Usp18;Il6;Zc3h12a;Appl2;Irgm1;Cebpb;Hspa1a;Socs1;Fgl2;Ier5;Ripk1;Klf4;Nfkbiz;Dusp1;Tnfaip3;Nr1d1;Slc38a2;Pdgfb;Isg15;Stat1;B2m;Bcl2l11;Axin2;Grn;Dnaja1;Per1;Hspb1;Nlrp3;Dagla;Skil;Ncf1;Sting1;Ptpn6;Lgals9;Bcl2;Hmgb1;Ifit1bl1;Parp3;Plscr1;Irgm2;Fmn2;Irf1;Fyn;Nr4a3;Mapkapk2;Atf4;Pycard
Male-sham vs Female-sham	Cluster_6	GOBP_REGULATION_OF_TUBE_SIZE	0.00269228	0.032763	0.431708	0.691178	1.78304	28	Klf2;Adra1a;Adrb2;Foxc1
Male-sham vs Female-sham	Cluster_6	GOBP_REGULATION_OF_VASCULATURE_DEVELOPMENT	0.00486295	0.0490012	0.407018	0.545474	1.62237	70	Klf2;Plk2;Il6;Foxc1;Zc3h12a;Klf4;Tnfaip3;Stat1;Grn;Hspb1;Adam12;Adamts1;Hmox1
Male-sham vs Female-sham	Cluster_6	GOBP_REGULATION_OF_VIRAL_PROCESS	0.000647498	0.0162594	0.477271	0.697296	1.89227	36	Zfp36;Rsad2;Bst2;Isg15;Stat1;Ly6e;Trim59;Isg20;Lgals9;Bcl2;Ifit1bl1;Plscr1
Male-sham vs Female-sham	Cluster_6	GOBP_REPRODUCTION	0.001108	0.021385	0.45506	0.456368	1.54564	238	Fos;Junb;Tiparp;Socs3;Egr1;Zfp36l1;Maff;Fosb;Lhfpl2;Cfap65;Foxc1;Ttll8;Cebpb;Syne1;Ttll3;Ccn1;Mertk;Cfap69;Dusp1;Slc38a2;Pdgfb;Spaca6;Mapk15;Bcl2l11;Slc2a3;Armc2;Timp1;Slc38a1;Robo2;Wdr66;Mfge8;Skil;Tsnaxip1;Tmem119;Adamts1;Rdh10;H1f1;Ptpn6;Cfap43;Lgals9;Bcl2
Male-sham vs Female-sham	Cluster_6	GOBP_RESPONSE_TO_ACID_CHEMICAL	0.00224144	0.0306706	0.431708	0.715709	1.81458	26	Klf2;Cebpb;Socs1;Slc1a2;Sipa1;Fyn
Male-sham vs Female-sham	Cluster_6	GOBP_RESPONSE_TO_BACTERIUM	0.000897456	0.0201203	0.477271	0.518728	1.66356	128	Zfp36;Fos;Nr4a1;Il6;Tent5a;Zc3h12a;Irgm1;Cebpb;Arid5a;Tnfaip3;Nr1d1;Isg15;Mpeg1;Scn7a;B2m;Grn;Gbp2;Nlrp3;Tnip2;Cd14;Fam20a;Lgals9;Hmgb1;Gsdmd;Irgm2;Mapkapk2;Malt1;Pycard;Ccl2;Ccdc80;Ptger4;Bcl3;Gch1;Pabpn1;Ace;Ccl3;Cmpk2;Ccl5;Gbp9;Cd80;Oas1a;Axl;Cxcl1;Bmp6;Dusp10;Rnf213;Ang;Gbp5;H2-Q7;Il1a
Male-sham vs Female-sham	Cluster_6	GOBP_RESPONSE_TO_CALCIUM_ION	0.00105239	0.0210744	0.45506	0.664218	1.80652	38	Fos;Junb;Jun;Fosb;Capn3;Mef2a
Male-sham vs Female-sham	Cluster_6	GOBP_RESPONSE_TO_CORTICOSTEROID	0.00227504	0.0307617	0.431708	0.630752	1.74748	42	Zfp36;Fos;Zfp36l1;Fosb;Il6;Bcl2l11
Male-sham vs Female-sham	Cluster_6	GOBP_RESPONSE_TO_CYTOKINE	1.76047e-05	0.00174067	0.57561	0.510611	1.71849	220	Klf2;Zfp36;Fos;Socs3;Egr1;Zfp36l1;Ifi27;Xaf1;Usp18;Il6;Foxc1;Zc3h12a;Ifit3;Appl2;Irgm1;Cebpb;Hspa1a;Socs1;Ripk1;Bst2;Klf4;Dusp1;B3gnt2;Tnfaip3;Nr1d1;Pdgfb;Isg15;Il15ra;Stat1;Csf1r;Timp1;Stat6;Gbp2;Skil;Sting1;Tnip2;Cd14;Ptpn6;Lgals9;Bcl2;Ifit1bl1;Plscr1;Tcirg1;Irgm2;Irf1;Mapkapk2;Pycard;Ccl2;Dock8;Irf7;Il21r;Pid1;Laptm5;Gch1;Ccl3;Ifngr1;Plcb1;Gpr35;Nlrc5;Mras;Ccl5;Gbp9;Stat3;Oas1a;Nfe2l2;Klf5;Fos…
Male-sham vs Female-sham	Cluster_6	GOBP_RESPONSE_TO_ENDOGENOUS_STIMULUS	7.83836e-05	0.0045927	0.538434	0.455395	1.558	326	Klf2;Zfp36;Btg2;Fos;Nr4a1;Socs3;Egr1;Jun;Adra1a;Zfp36l1;Fosb;Nr4a2;Egr3;Bambi;Il6;Adrb2;Foxc1;Appl2;Cebpb;Hspa1a;Irs2;Socs1;Ccn1;Arid5a;Nr1d1;Pdgfb;Itpr2;Slc1a2;Stat1;Bcl2l11;P2ry12;Timp1;Per1;Stat6;Robo2;Slc1a3
Male-sham vs Female-sham	Cluster_6	GOBP_RESPONSE_TO_EXTRACELLULAR_STIMULUS	0.00103672	0.0210269	0.45506	0.549845	1.68864	90	Atf3;Zfp36;Fos;Nr4a2;Adrb2;Zc3h12a;Slc25a25;Appl2;Sik1;Slc38a2;Slc1a2;Stat1;Cdkn1a;Nuak2;Pcsk1n;Hmox1;Bcl2;Sipa1;Gsdmd;Wnt11;Atf4
Male-sham vs Female-sham	Cluster_6	GOBP_RESPONSE_TO_FIBROBLAST_GROWTH_FACTOR	0.000975741	0.0206708	0.477271	0.69818	1.87133	35	Zfp36;Nr4a1;Zfp36l1;Egr3
Male-sham vs Female-sham	Cluster_6	GOBP_RESPONSE_TO_GROWTH_FACTOR	0.000562682	0.0150875	0.477271	0.500691	1.64903	164	Zfp36;Fos;Nr4a1;Egr1;Jun;Zfp36l1;Egr3;Bambi;Foxc1;Appl2;Hspa1a;Ccn1;Ripk1;Klf4;Pdgfb;Emd;Hap1;Zfp703;Hspb1;Skil;Nrros;Ltbp3;Chrdl1;Ehd4;Cflar;Peg10;Sfrp5
Male-sham vs Female-sham	Cluster_6	GOBP_RESPONSE_TO_HORMONE	0.00110845	0.021385	0.45506	0.483708	1.61262	191	Zfp36;Btg2;Fos;Nr4a1;Socs3;Egr1;Adra1a;Zfp36l1;Fosb;Nr4a2;Il6;Appl2;Hspa1a;Irs2;Socs1;Arid5a;Nr1d1;Stat1;Bcl2l11;Timp1;Per1;Stat6;Robo2
Male-sham vs Female-sham	Cluster_6	GOBP_RESPONSE_TO_INORGANIC_SUBSTANCE	0.000504135	0.0142418	0.477271	0.531838	1.68834	118	Klf2;Fos;Junb;Jun;Fosb;Il6;Zc3h12a;Ripk1;Tnfaip3;Slc38a2;Stat1;B2m;Stat6;mt-Nd6;Ncf1;Cd14;Hmox1;Capn3;Bcl2;Sipa1;Cflar;Plscr1;Tcirg1;Kdm6b;Fyn;Nr4a3;Mef2a;Atf4
Male-sham vs Female-sham	Cluster_6	GOBP_RESPONSE_TO_KETONE	0.00247095	0.0316811	0.431708	0.638607	1.76533	40	Klf2;Fos;Fosb;Cflar;Ptger4;Ace;Plat;F5;Fosl1;Errfi1;Cyp1b1
Male-sham vs Female-sham	Cluster_6	GOBP_RESPONSE_TO_MOLECULE_OF_BACTERIAL_ORIGIN	0.00195119	0.0283191	0.45506	0.556911	1.68917	80	Zfp36;Fos;Nr4a1;Il6;Zc3h12a;Irgm1;Cebpb;Arid5a;Tnfaip3;Nr1d1;B2m;Nlrp3;Tnip2;Cd14;Lgals9;Hmgb1;Irgm2;Mapkapk2;Malt1;Pycard;Ccl2;Ptger4;Gch1;Pabpn1;Ace;Ccl3;Cmpk2;Ccl5;Cd80;Axl;Cxcl1;Bmp6;Dusp10
Male-sham vs Female-sham	Cluster_6	GOBP_RESPONSE_TO_NITROGEN_COMPOUND	0.000100799	0.00545949	0.538434	0.499708	1.67862	213	Klf2;Btg2;Fos;Nr4a1;Socs3;Egr1;Jun;Zfp36l1;Fosb;Nr4a2;Il6;Adrb2;Appl2;Cebpb;Irs2;Socs1;Rgs10;Tnfaip3;Itpr2;Slc1a2;Stat1;Bcl2l11;P2ry12;Timp1;Per1;Stat6;Ly6e;Slc1a3
Male-sham vs Female-sham	Cluster_6	GOBP_RESPONSE_TO_ORGANIC_CYCLIC_COMPOUND	6.83035e-05	0.004156	0.538434	0.517697	1.72071	184	Klf2;Zfp36;Btg2;Fos;Tiparp;Egr1;Zfp36l1;Fosb;Il6;Zc3h12a;Cebpb;Hspa1a;Nr1d1;Pdgfb;Itpr2;Slc1a2;Stat1;Bcl2l11;P2ry12;Axin2;Per1;Slc1a3;Id3;Zfp703;mt-Nd6
Male-sham vs Female-sham	Cluster_6	GOBP_RESPONSE_TO_OXIDATIVE_STRESS	0.00153748	0.0245686	0.45506	0.563943	1.71169	81	Klf2;Fos;Jun;Nr4a2;Il6;Zc3h12a;Hspa1a;Prodh;Ripk1;Tnfaip3;Stat1;Stat6;Hspb1;mt-Nd6;Ncf1;Hmox1;Bcl2;Kdm6b;Fyn;Nr4a3;Atf4
Male-sham vs Female-sham	Cluster_6	GOBP_RESPONSE_TO_OXYGEN_CONTAINING_COMPOUND	3.84128e-05	0.00289376	0.557332	0.464142	1.58939	330	Klf2;Zfp36;Btg2;Fos;Nr4a1;Socs3;Egr1;Jun;Zfp36l1;Fosb;Nr4a2;Il6;Adrb2;Zc3h12a;Appl2;Irgm1;Cebpb;Irs2;Socs1;Ripk1;Rgs10;Arid5a;Klf4;Tnfaip3;Nr1d1;Slc38a2;Pdgfb;Itpr2;Slc1a2;Stat1;Bcl2l11;P2ry12;Timp1;Per1;Stat6;Ly6e;Slc1a3;Id3;Zfp703;Ildr2;mt-Nd6;Nlrp3;Ncf1;Tnip2;Cd14;Hmox1;Lgals9;Bcl2;Hmgb1;Sipa1;Cflar;Irgm2;Kdm6b;Fyn;Nr4a3;Mapkapk2;Wnt11;Malt1;Atf4;Pycard;Ccl2;Ptger4;Cdk5r1;Fes;Pid1;Pawr;Cacnb1;…
Male-sham vs Female-sham	Cluster_6	GOBP_RESPONSE_TO_PEPTIDE	0.00143823	0.0240356	0.45506	0.506253	1.6116	120	Klf2;Btg2;Nr4a1;Socs3;Egr1;Zfp36l1;Nr4a2;Adrb2;Appl2;Irs2;Socs1;Tnfaip3;Stat1;Bcl2l11;Timp1;Stat6
Male-sham vs Female-sham	Cluster_6	GOBP_RESPONSE_TO_REACTIVE_OXYGEN_SPECIES	0.00183038	0.0270622	0.45506	0.623736	1.75494	47	Klf2;Fos;Jun;Il6;Ripk1;Tnfaip3;Stat1;Stat6;mt-Nd6;Ncf1;Hmox1;Bcl2;Kdm6b;Fyn;Nr4a3
Male-sham vs Female-sham	Cluster_6	GOBP_RESPONSE_TO_STARVATION	0.00415373	0.043808	0.407018	0.654918	1.73179	32	Atf3;Zfp36;Zc3h12a;Sik1;Slc38a2;Cdkn1a;Nuak2;Bcl2
Male-sham vs Female-sham	Cluster_6	GOBP_RESPONSE_TO_TUMOR_NECROSIS_FACTOR	0.000661803	0.0163589	0.477271	0.62028	1.78609	55	Klf2;Zfp36;Zfp36l1;Zc3h12a;Hspa1a;Ripk1;Tnfaip3;Nr1d1;Stat1;Gbp2
Male-sham vs Female-sham	Cluster_6	GOBP_RESPONSE_TO_VIRUS	0.00202105	0.0285474	0.431708	0.537513	1.64784	86	Rsad2;Ifi27;Il6;Zc3h12a;Ifit3;Irgm1;Fgl2;Bst2;Tnfaip3;Isg15;Stat1;Crebzf;Gbp2;Hspb1;Nlrp3;Isg20;Sting1;Rtp4;Lgals9;Bcl2;Ifit1bl1;Plscr1;Irgm2;Irf1;Pycard;Bcl3;Irf7
Male-sham vs Female-sham	Cluster_6	GOBP_RNA_CATABOLIC_PROCESS	0.00279149	0.0330679	0.431708	0.703349	1.77485	25	Zfp36;Btg2;Zfp36l1;Tent5a;Zc3h12a;Hspa1a;Axin2;Isg20;Tent5c
Male-sham vs Female-sham	Cluster_6	GOBP_RNA_PROCESSING	0.00243954	0.0316811	0.431708	0.620559	1.74249	44	Zfp36l1;Ccnl1;Ahnak;Il6;Zc3h12a;Hspa1a;Ripk1;Slc38a2;Luc7l3;Ildr2;Nop58;Isg20;Pcf11;Rnpc3
Male-sham vs Female-sham	Cluster_6	GOBP_SKELETAL_MUSCLE_CELL_DIFFERENTIATION	1.05704e-06	0.000238891	0.643552	0.882616	2.0906	19	Atf3;Btg2;Fos;Nr4a1;Egr1;Maff;Emd;Hivep3
Male-sham vs Female-sham	Cluster_6	GOBP_SKELETAL_MUSCLE_ORGAN_DEVELOPMENT	6.8714e-07	0.000217411	0.659444	0.765578	2.13021	43	Atf3;Btg2;Fos;Nr4a1;Egr1;Maff;Emd;Hivep3;Bcl2;Cflar
Male-sham vs Female-sham	Cluster_6	GOBP_SPROUTING_ANGIOGENESIS	0.00245246	0.0316811	0.431708	0.671465	1.77442	31	Klf2;Nr4a1;Plk2;Egr3;Klf4
Male-sham vs Female-sham	Cluster_6	GOBP_STRESS_ACTIVATED_PROTEIN_KINASE_SIGNALING_CASCADE	0.000934663	0.0205366	0.477271	0.60517	1.76933	62	Zfp36;Gadd45g;Zfp36l1;Unc5cl;Zc3h12a;Ripk1;Dusp1;Dnaja1;Per1;Ncf1;Lgals9;Hmgb1;Ccdc88c;Mapkapk2;Pycard;Ptger4
Male-sham vs Female-sham	Cluster_6	GOBP_TISSUE_DEVELOPMENT	3.84826e-06	0.000608795	0.610527	0.458549	1.59155	404	Klf2;Atf3;Zfp36;Btg2;Fos;Nr4a1;Junb;Tiparp;Socs3;Egr1;Jun;Adra1a;Zfp36l1;Maff;Emp1;Bambi;Dusp5;Il6;Adrb2;Tent5a;Foxc1;Slc25a25;Cebpb;Ccn1;Sik1;Dlc1;Arid5a;Klf4;Dusp1;Arrdc3;Pdgfb;Isg15;Ets2;Tnni3;Stat1;Csf1r;Axin2;Emd;Timp1;Stat6;Robo2;Ly6e;Id3;Zfp703;Aldoc;Dchs1;Rilpl2;Skil;Hivep3;Ltbp3;Tmem119;Rdh10;Sdc4;Fam20a;Bcl2;Ntn1;Col5a1;Dzip1l;Cflar;Tcirg1;Ccdc88c;Nebl
Male-sham vs Female-sham	Cluster_6	GOBP_TOLL_LIKE_RECEPTOR_SIGNALING_PATHWAY	0.00368783	0.0402355	0.431708	0.653344	1.773	36	Rsad2;Appl2;Tnfaip3;Nr1d1;Tnip2;Cd14;Lgals9;Hmgb1;Ctss;Irf1;Mapkapk2;Irf7
Male-sham vs Female-sham	Cluster_6	GOBP_TUBE_MORPHOGENESIS	0.000818394	0.0196167	0.477271	0.469509	1.57796	215	Klf2;Nr4a1;Junb;Tiparp;Sat1;Jun;Zfp36l1;Plk2;Egr3;Il6;Foxc1;Zc3h12a;Ccn1;Dlc1;Klf4;Tnfaip3;Tnni3;Stat1;Bcl2l11;Csf1r;Grn;Mfge8;Dchs1;Hspb1;Amotl2;Adam12;Adamts1;Rdh10;Hmox1;Sdc4;Bcl2;Ntn1
Male-sham vs Female-sham	Cluster_6	GOBP_TUMOR_NECROSIS_FACTOR_SUPERFAMILY_CYTOKINE_PRODUCTION	0.00456767	0.046997	0.407018	0.607968	1.71247	46	Zfp36;Il6;Zc3h12a;Ripk1;Arid5a;Tnfaip3;Hspb1;Cd14;Ptpn6;Lgals9;Hmgb1;Mapkapk2;Pycard;Bcl3;Ccl3;Ifngr1;Stat3;Oas1a;Errfi1;Axl
Male-sham vs Female-sham	Cluster_6	GOBP_T_CELL_ACTIVATION	0.00201473	0.0285474	0.431708	0.509181	1.61641	118	Rsad2;Egr1;Zfp36l1;Egr3;Il6;Zc3h12a;Cebpb;Socs1;Fgl2;Nfkbiz;B2m;Stat6;Mafb;Ildr2;Nlrp3;Icosl;Pag1;Dock2;Ptpn6;Sdc4;Lgals9;Bcl2;Hmgb1;Tcirg1;Nfkbid;Irf1;Fyn;Malt1;Pycard;Ccl2;Dock8;Ptger4;Bcl3;Laptm5;Pawr;Cd83;Ccl5;Stat3;Cd80;Bcl6;Lfng;Apbb1ip;Ripor2;Icam1;Jak3;Dusp10;H2-Q7;Il1a
Male-sham vs Female-sham	Cluster_6	GOBP_T_CELL_DIFFERENTIATION	0.00107824	0.0213223	0.45506	0.581534	1.73346	71	Rsad2;Egr1;Zfp36l1;Egr3;Il6;Zc3h12a;Socs1;Fgl2;Nfkbiz;B2m;Stat6;Mafb;Nlrp3;Dock2;Lgals9;Bcl2;Hmgb1;Tcirg1;Nfkbid;Irf1;Malt1;Ptger4;Bcl3
Male-sham vs Female-sham	Cluster_6	GOBP_VASCULATURE_DEVELOPMENT	5.19514e-05	0.00342446	0.557332	0.515077	1.71375	187	Klf2;Nr4a1;Junb;Tiparp;Socs3;Sat1;Egr1;Jun;Zfp36l1;Plk2;Egr3;Il6;Foxc1;Zc3h12a;Ccn1;Klf4;Tnfaip3;Pdgfb;Tnni3;Stat1;Grn;Robo2;Mfge8;Hspb1;Amotl2;Adam12
Male-sham vs Female-sham	Cluster_6	GOBP_VASCULOGENESIS	0.00196915	0.02832	0.431708	0.763358	1.80812	19	Junb;Tiparp;Zfp36l1;Tnni3
Male-sham vs Female-sham	Cluster_6	GOBP_VIRAL_PROCESS	0.00248322	0.0316811	0.431708	0.554211	1.65948	76	Zfp36;Rsad2;Jun;Ifi27;Zc3h12a;Hspa1a;Bst2;Isg15;Stat1;Csf1r;Ly6e;Trim59;Isg20;Lgals9;Bcl2;Ifit1bl1;Plscr1
Male-sham vs Female-sham	Cluster_7	GOBP_IMMUNE_SYSTEM_DEVELOPMENT	6.74716e-05	0.0306942	0.538434	-0.444204	-1.7448	145	Egr1;Lfng;Cebpb;Nfkbia;Zfp36;Tmem176a;Klf4;Jun;Hspa1a;Cd164;Sfrp1;Vsir;Klf10;Tmem176b;Tcim;Dnai4;Cebpd;Slc25a5;Vegfa;Herc6;Isg15;Fam20c;Zbtb16;Anxa2;B2m;Trib1;Junb;Stat3;Pir;Nrros;Lyn;Mef2c;Agpat5
Male-sham vs Female-sham	Cluster_7	GOBP_MYELOID_CELL_DIFFERENTIATION	0.00013279	0.0427253	0.518848	-0.557995	-1.91212	60	Cebpb;Nfkbia;Zfp36;Jun;Hspa1a;Sfrp1;Klf10;Slc25a5;Vegfa;Isg15;Fam20c;Zbtb16;Anxa2;B2m;Trib1;Junb;Stat3;Pir;Nrros;Lyn;Mef2c;H4c1;Zfp36l1
Male-sham vs Female-sham	Cluster_7	GOBP_REGULATION_OF_DNA_TEMPLATED_TRANSCRIPTION_IN_RESPONSE_TO_STRESS	7.15483e-05	0.0306942	0.538434	-0.778164	-2.05815	17	Egr1;Cebpb;Jun;Hspa1a;Tcim;Vegfa;Dnajb1
Male-sham vs Female-sham	Cluster_7	GOBP_RESPONSE_TO_CYTOKINE	1.84921e-05	0.0237993	0.57561	-0.453387	-1.78392	153	Egr1;Gpd1;Cebpb;Nfkbia;Zfp36;Klf4;Tmsb4x;Hspa1a;Timp4;Ifit3;Xaf1;Cdc42ep4;Sfrp1;Nol3;Ifitm3;Ripor2;Slc25a5;Mt2;Isg15;Mt1;Gbp2;Cyba;Parp9;Nrp2;Vim;Stat3;Cntfr;Cd44;Mras;Bst2;Ctbp2
