# Supplementary material for: Glutamate carboxypeptidase II activation in astrocytes mediates glymphatic impairment and cognitive vulnerability in the aging brain following surgery
Source: Alzheimers Dement. 2026 Jul 9;22(7):e71666. doi: 10.1002/alz.71666 (PMC13351328; doi:10.1002/alz.71666)
Supplement: Supplementary file 3 — Supporting Information [file ALZ-22-e71666-s002.xlsx]

## Sheet: Supplemental Table 3
Supplemental Table 3: Gene set enrichment analysis (GO biological process) for surgery induced changes in female mice.
Gene set enrichment analysis (GSEA) results for Gene Ontology biological process (GO-BP) terms in each astrocyte cluster comparing female sham and female surgery groups. For each cluster, enriched GO-BP pathways are listed with nominal P values, FDR-adjusted P values, log2-transformed estimation error of the normalized enrichment score (log2err), enrichment score (ES), normalized enrichment score…
Comparison	Cluster	pathway	pval	padj	log2err	ES	NES	size	leadingEdge
Female-sham vs Female-surgery	Cluster_0	GOBP_REGULATION_OF_GLUCOSE_METABOLIC_PROCESS	3.12475e-05	0.0430902	0.557332	-0.757996	-2.10704	19	Ppp1r3g;Irs2;Midn;Akt2;Sik1;Fam3c;Sirt7
Female-sham vs Female-surgery	Cluster_1	GOBP_CELLULAR_RESPONSE_TO_CALCIUM_ION	1.00617e-06	0.00100802	0.643552	0.831114	2.30692	22	Fos;Jun;Fosb;Jund;Junb;Iqgap1
Female-sham vs Female-surgery	Cluster_1	GOBP_RESPONSE_TO_CALCIUM_ION	1.56524e-06	0.00100802	0.643552	0.77039	2.31108	31	Fos;Jun;Fosb;Jund;Junb;Txnip;Iqgap1
Female-sham vs Female-surgery	Cluster_1	GOBP_RESPONSE_TO_KETONE	3.96632e-05	0.0170287	0.557332	0.726502	2.15622	29	Fos;Fosb;Ntrk3;Hmgcs2;Txnip;Yap1;Gas6;A2m
Female-sham vs Female-surgery	Cluster_5	GOBP_ALCOHOL_METABOLIC_PROCESS	1.2671e-05	0.00125353	0.593325	0.582949	2.12586	64	Msmo1;Retsat;Sqle;Insig1;Ednrb;Ldlr;Lcat;Dhrs3;Fdft1;Nsdhl;Plpp3;Cyp2d22;Acaa2;Aldh2;Dhcr7;Plcb1;Hmgcs1;Tm7sf2;Nudt4;Lrp5;Hrh1;Plcg2
Female-sham vs Female-surgery	Cluster_5	GOBP_BIOLOGICAL_PROCESS_INVOLVED_IN_INTERSPECIES_INTERACTION_BETWEEN_ORGANISMS	0.00056084	0.028769	0.477271	-0.363291	-1.55321	212	Vim;Cxcl10;Rsad2;Pabpn1;Tnip2;Traf3ip1;Isg15;Irf9;Bnip3l;Cxcl5;Nlrc5;Ifit2;Irgm1;Apobec3;Gsn;Arrb2;Hspa1b;Birc3;Sbno2;Gbp5;C4b;Usp18;Slc1a5;Vamp8;Ifi27;Il10rb;Ifit3;Rtp4;Lyn;Dclk1;Ifit1;Ddx60;Adam8;Mef2c;Dusp10;Cdc42ep2;A2m;Cd68;H2-D1;Irgm2;Ccdc80;Rasgrp1;Samhd1;Il18;Lef1;Anxa1;Zc3h12a;Rel;Nfkbia;Eif2ak2;Crebzf;Cav1;Cx3cl1;Gbp2;Irf7;Irf1;Bcl2;Fyn;Tnfrsf1a;Zc3hav1;Hmgb3;Thrsp;Rab7b;Rnf213;Ctsb;Bai…
Female-sham vs Female-surgery	Cluster_5	GOBP_CELLULAR_LIPID_METABOLIC_PROCESS	2.29096e-07	8.11693e-05	0.690132	0.487133	2.00858	150	Agt;Acsl3;Msmo1;Retsat;Fabp5;Fut9;Insig1;Hacd3;Pdk4;Hacd2;Ldlr;Lcat;Irs2;Agmo;Dhrs3;Fdft1;Pla2g7;Ppargc1a;Elovl2;Plpp3;Cyp2d22;Agpat5;Fads2;Acaa2;Acot1;Mfsd2a;Plcb1;Socs3;Hmgcs1;Pcyt2;Irs1;Fads3;Dagla;Mlxipl;Acat3;Pla2g15;Acot11;Plcg2;Abhd3;Dbi;Abcd2
Female-sham vs Female-surgery	Cluster_5	GOBP_CELLULAR_RESPONSE_TO_BIOTIC_STIMULUS	0.000807593	0.0385695	0.477271	-0.534343	-1.78096	44	Vim;Cxcl10;Pabpn1;Tnip2;Cxcl5;Irgm1;Sbno2;Lyn;Mef2c;Cd68;Irgm2;Il18;Zc3h12a;Nfkbia;Cx3cl1
Female-sham vs Female-surgery	Cluster_5	GOBP_CELLULAR_RESPONSE_TO_MOLECULE_OF_BACTERIAL_ORIGIN	0.000210888	0.0139086	0.518848	-0.592541	-1.92816	39	Vim;Cxcl10;Pabpn1;Tnip2;Cxcl5;Irgm1;Sbno2;Lyn;Mef2c;Cd68;Irgm2;Il18;Zc3h12a;Nfkbia;Cx3cl1
Female-sham vs Female-surgery	Cluster_5	GOBP_CYTOKINE_MEDIATED_SIGNALING_PATHWAY	0.000275798	0.0171954	0.498493	-0.483288	-1.79607	78	Cxcl10;Csf2ra;Stat3;Tnip2;Isg15;Cxcl5;Nlrc5;Irgm1;Hspa1b;Birc3;Usp18;Ifi27;Il10rb;Padi2;Hipk1;Tmsb4x;Irgm2;Samhd1;Il17rb;Il18;Nfkbia;Il15ra;Cav1;Cx3cl1;Irf7;Irf1;Tnfrsf1a
Female-sham vs Female-surgery	Cluster_5	GOBP_DEFENSE_RESPONSE_TO_OTHER_ORGANISM	4.67425e-07	9.24834e-05	0.674963	-0.48929	-2.00341	137	Vim;Cxcl10;Rsad2;Traf3ip1;Isg15;Irf9;Bnip3l;Cxcl5;Nlrc5;Ifit2;Irgm1;Apobec3;Gsn;Arrb2;Birc3;Gbp5;C4b;Usp18;Vamp8;Ifi27;Il10rb;Ifit3;Rtp4;Lyn;Ifit1;Ddx60;Adam8;Dusp10;Cdc42ep2;A2m;H2-D1;Irgm2;Rasgrp1;Samhd1;Il18;Anxa1;Zc3h12a;Rel;Eif2ak2;Cx3cl1;Gbp2;Irf7;Irf1;Bcl2;Fyn;Tnfrsf1a;Zc3hav1;Hmgb3;Rab7b;Rnf213;Socs1;Rnf19b;Rab20;Cebpb;Trim62;Arid5a
Female-sham vs Female-surgery	Cluster_5	GOBP_DEFENSE_RESPONSE_TO_SYMBIONT	3.0807e-07	8.11693e-05	0.674963	-0.640245	-2.2154	52	Cxcl10;Rsad2;Traf3ip1;Isg15;Irf9;Bnip3l;Nlrc5;Ifit2;Apobec3;Birc3;Vamp8;Ifi27;Il10rb;Ifit3;Rtp4;Ifit1;Ddx60;Samhd1;Zc3h12a;Eif2ak2;Gbp2;Irf7;Irf1;Bcl2;Zc3hav1
Female-sham vs Female-surgery	Cluster_5	GOBP_FATTY_ACID_BIOSYNTHETIC_PROCESS	0.000789097	0.0385695	0.477271	0.67059	1.96761	24	Fabp5;Insig1;Hacd3;Pdk4;Hacd2;Elovl2;Cyp2d22;Fads2;Fads3;Mlxipl;Abhd3;Abcd2
Female-sham vs Female-surgery	Cluster_5	GOBP_FATTY_ACID_METABOLIC_PROCESS	2.36434e-05	0.00218307	0.57561	0.580807	2.11197	63	Acsl3;Msmo1;Fabp5;Insig1;Hacd3;Pdk4;Hacd2;Irs2;Ppargc1a;Elovl2;Cyp2d22;Fads2;Acaa2;Acot1;Mfsd2a;Irs1;Fads3;Dagla;Mlxipl;Acat3;Pla2g15;Acot11;Abhd3;Dbi;Abcd2
Female-sham vs Female-surgery	Cluster_5	GOBP_IMMUNE_RESPONSE	1.15329e-05	0.00125353	0.593325	-0.401734	-1.71898	218	Vim;Cxcl10;Rsad2;Ctss;Stat3;Tnip2;Isg15;Cxcl5;Nlrc5;Ifit2;Irgm1;Apobec3;Cd83;Gsn;Arrb2;Hspa1b;Birc3;Sbno2;Gbp5;C4b;Usp18;Kmt5c;Vamp8;Ifi27;Il10rb;Ifit3;Lyn;Ifit1;Ddx60;Adam8;Mef2c;Dusp10;Parp3;Cdc42ep2;Tapbp;A2m;Rapgef3;Lif;Map2k6;Cd68;H2-D1;Irgm2;Csk;Rasgrp1;Samhd1;Il18;Lef1;Pld2;Apbb1ip;Tap1;Anxa1;Zc3h12a;Tnfrsf21;Rel;Nfkbia;Eif2ak2;Cav1;Cx3cl1;Gbp2;Irf7;Irf1;Bcl2;Fyn;Zc3hav1;Hmgb3;Vsir;Dclre1c…
Female-sham vs Female-surgery	Cluster_5	GOBP_INNATE_IMMUNE_RESPONSE	1.25645e-05	0.00125353	0.593325	-0.474895	-1.88278	112	Vim;Cxcl10;Rsad2;Isg15;Nlrc5;Ifit2;Irgm1;Apobec3;Gsn;Arrb2;Birc3;Gbp5;C4b;Usp18;Ifi27;Ifit3;Lyn;Ifit1;Ddx60;Adam8;Dusp10;Cdc42ep2;A2m;H2-D1;Irgm2;Rasgrp1;Samhd1;Il18;Anxa1;Rel;Eif2ak2;Cx3cl1;Gbp2;Irf7;Irf1;Fyn;Zc3hav1;Hmgb3;Rab7b;Socs1;Rnf19b;Rab20;Trim62;Arid5a
Female-sham vs Female-surgery	Cluster_5	GOBP_LIPID_BIOSYNTHETIC_PROCESS	3.07096e-07	8.11693e-05	0.674963	0.544657	2.14317	106	Acsl3;Msmo1;Fabp5;Sqle;Fut9;Insig1;Adm;Hacd3;Pdk4;Hacd2;Ldlr;Lcat;Agmo;Fdft1;Nsdhl;Elovl2;Plpp3;Cyp2d22;Agpat5;Fads2;Acaa2;Mfsd2a;Dhcr7;Socs3;Hmgcs1;Pcyt2;Fads3;Egr1;Tm7sf2;Mlxipl;Pla2g15;Plcg2;Abhd3;Abcd2
Female-sham vs Female-surgery	Cluster_5	GOBP_LIPID_METABOLIC_PROCESS	1.65561e-07	8.11693e-05	0.690132	0.451925	1.9493	211	Agt;Acsl3;Msmo1;Retsat;Fabp5;Sqle;Fut9;Insig1;Adm;Ednrb;Hacd3;Pdk4;Hacd2;Ldlr;Lcat;Irs2;Agmo;Dhrs3;Fdft1;Nsdhl;Pla2g7;Ppargc1a;Elovl2;Plpp3;Cyp2d22;Agpat5;Fads2;Acaa2;Acot1;Mfsd2a;Dhcr7;Plcb1;Socs3;Hmgcs1;Pcyt2;Id2;Irs1;Fads3;Dagla;Egr1;Tm7sf2;Mlxipl;Acat3;Lrp5;Pla2g15;Acot11;Plcg2;Abhd3;Dbi;Abcd2;Plcl2
Female-sham vs Female-surgery	Cluster_5	GOBP_ORGANIC_HYDROXY_COMPOUND_METABOLIC_PROCESS	0.000285556	0.0171954	0.498493	0.488992	1.86022	85	Msmo1;Retsat;Sqle;Insig1;Ednrb;Ldlr;Lcat;Dhrs3;Ldhb;Fdft1;Nsdhl;Plpp3;Cyp2d22;Acaa2;Gcnt4;Aldh2;Dhcr7;Plcb1;Hmgcs1;Tm7sf2;Nudt4;Lrp5;Hrh1;Plcg2
Female-sham vs Female-surgery	Cluster_5	GOBP_REGULATION_OF_BLOOD_PRESSURE	0.000558658	0.028769	0.477271	0.66637	1.98333	26	Agt;Adm;Ednrb;Gas6;Sgk1;Nr2f2;Id2;Lrp5;Ncald;Gpr37l1;Ddah1
Female-sham vs Female-surgery	Cluster_5	GOBP_REGULATION_OF_LIPID_METABOLIC_PROCESS	0.000400653	0.023121	0.498493	0.527079	1.92212	64	Agt;Acsl3;Fabp5;Insig1;Adm;Pdk4;Ldlr;Irs2;Ppargc1a;Mfsd2a;Dhcr7;Id2;Irs1;Egr1;Mlxipl;Plcg2;Abcd2
Female-sham vs Female-surgery	Cluster_5	GOBP_REGULATION_OF_PLASMA_LIPOPROTEIN_PARTICLE_LEVELS	5.72192e-05	0.00466169	0.557332	0.807412	2.11197	15	Agt;Acsl3;Ldlr;Lcat;Pla2g7;Mfsd2a
Female-sham vs Female-surgery	Cluster_5	GOBP_REGULATION_OF_RESPONSE_TO_BIOTIC_STIMULUS	0.000138411	0.00958496	0.518848	-0.561159	-1.94297	51	Traf3ip1;Isg15;Cxcl5;Nlrc5;Irgm1;Arrb2;Birc3;Gbp5;Usp18;Lyn;Ifit1;Ddx60;Adam8;Dusp10;A2m;H2-D1;Irgm2;Rasgrp1;Samhd1;Zc3h12a;Cx3cl1;Irf7;Irf1;Fyn
Female-sham vs Female-surgery	Cluster_5	GOBP_REGULATION_OF_STEROID_METABOLIC_PROCESS	0.000423951	0.0234869	0.498493	0.72948	1.99033	18	Agt;Insig1;Adm;Ldlr;Dhcr7;Egr1
Female-sham vs Female-surgery	Cluster_5	GOBP_RESPONSE_TO_CYTOKINE	5.03055e-05	0.00435457	0.557332	-0.40339	-1.70667	181	Vim;Cxcl10;Csf2ra;Stat3;Tnip2;Isg15;Xaf1;Cxcl5;Nlrc5;Ifit2;Irgm1;Gsn;Sfrp1;Hspa1b;Birc3;Timp1;Sbno2;Gbp5;Pax6;Usp18;Pde1b;Chil1;Ifi27;Il10rb;Padi2;Ifit3;Ifit1;Dpysl3;Cdc42ep2;Hipk1;Tmsb4x;Mcl1;Irgm2;Samhd1;Il17rb;Il18;Lef1;Anxa1;Zc3h12a;Tnfrsf21;Rel;Pmm1;Nfkbia;Il15ra;Eif2ak2;Cav1;Pfkp;Cx3cl1;Lrch1;Gbp2;Irf7;Irf1;Bcl2;Tnfrsf1a;Nrp2;Rab7b;Skil
Female-sham vs Female-surgery	Cluster_5	GOBP_RESPONSE_TO_VIRUS	2.92277e-07	8.11693e-05	0.674963	-0.61059	-2.19421	65	Cxcl10;Rsad2;Traf3ip1;Isg15;Irf9;Bnip3l;Nlrc5;Ifit2;Irgm1;Apobec3;Birc3;Vamp8;Ifi27;Il10rb;Ifit3;Rtp4;Dclk1;Ifit1;Ddx60;Irgm2;Samhd1;Zc3h12a;Eif2ak2;Crebzf;Gbp2;Irf7;Irf1;Bcl2;Zc3hav1
Female-sham vs Female-surgery	Cluster_5	GOBP_SECONDARY_ALCOHOL_METABOLIC_PROCESS	1.25027e-05	0.00125353	0.593325	0.706324	2.18321	30	Msmo1;Sqle;Insig1;Ldlr;Lcat;Fdft1;Nsdhl;Cyp2d22;Acaa2;Dhcr7;Hmgcs1;Tm7sf2;Lrp5
Female-sham vs Female-surgery	Cluster_5	GOBP_SMALL_MOLECULE_BIOSYNTHETIC_PROCESS	0.000120737	0.00880108	0.538434	0.483631	1.86337	89	Msmo1;Fabp5;Insig1;Adm;Fam3c;Hacd3;Pdk4;Hacd2;Fdft1;Nsdhl;Ppargc1a;Elovl2;Cyp2d22;Fads2;Acaa2;Carns1;Dhcr7;Hmgcs1;Slc1a3;Fads3;Egr1;Tm7sf2;Mlxipl;Hrh1;Plcg2;Abhd3;Abcd2
Female-sham vs Female-surgery	Cluster_5	GOBP_SMALL_MOLECULE_METABOLIC_PROCESS	8.45582e-06	0.0011953	0.593325	0.390558	1.72742	257	Acsl3;Ppp1r3c;Msmo1;Retsat;Fabp5;Sqle;Fut9;Insig1;Adm;Ednrb;Fam3c;Hacd3;Pdk4;Hacd2;Ldlr;Lcat;Irs2;Agmo;Dhrs3;Ldhb;Fdft1;Nsdhl;Pla2g7;Ppargc1a;Elovl2;Adcy8;Plpp3;Cyp2d22;Fads2;Acaa2;Mtarc2;Carns1;Acot1;Mfsd2a;Aldh2;Man2b1;Dhcr7;Plcb1;Hmgcs1;Slc1a3;Irs1;Fads3;Gclc;Dagla;Egr1;Tm7sf2;Mlxipl;Acat3;Nudt4;Pfkm;Lrp5;Pla2g15;Hrh1;Acot11;Plcg2;Abhd3;Glrx;Dbi;Abcd2
Female-sham vs Female-surgery	Cluster_5	GOBP_STEROID_BIOSYNTHETIC_PROCESS	8.63031e-06	0.0011953	0.593325	0.746881	2.22295	26	Msmo1;Sqle;Insig1;Adm;Fdft1;Nsdhl;Acaa2;Dhcr7;Hmgcs1;Egr1;Tm7sf2
Female-sham vs Female-surgery	Cluster_5	GOBP_STEROID_METABOLIC_PROCESS	3.51636e-07	8.11693e-05	0.674963	0.687527	2.37231	49	Agt;Msmo1;Sqle;Insig1;Adm;Ednrb;Ldlr;Lcat;Fdft1;Nsdhl;Cyp2d22;Acaa2;Dhcr7;Hmgcs1;Egr1;Tm7sf2;Lrp5
Female-sham vs Female-surgery	Cluster_5	GOBP_STEROL_BIOSYNTHETIC_PROCESS	9.11233e-05	0.00701144	0.538434	0.797846	2.08695	15	Msmo1;Sqle;Insig1;Fdft1;Nsdhl;Acaa2;Dhcr7;Hmgcs1;Tm7sf2
Female-sham vs Female-surgery	Cluster_5	GOBP_STEROL_METABOLIC_PROCESS	6.37714e-06	0.00110404	0.610527	0.717811	2.21871	30	Msmo1;Sqle;Insig1;Ldlr;Lcat;Fdft1;Nsdhl;Cyp2d22;Acaa2;Dhcr7;Hmgcs1;Tm7sf2;Lrp5
Female-sham vs Female-surgery	Cluster_6	GOBP_REGULATION_OF_TRANS_SYNAPTIC_SIGNALING	2.12253e-05	0.0163541	0.57561	0.539062	1.96008	90	Ccl2;Tnr;Cacng8;Cspg5;Grin2c;Fyn;Slc24a2;Plk2;Baiap3;Fabp5;Syngap1;Tubb2b;Nlgn2;Dlgap1;Cacng4;Adra1a;Homer1;Stxbp1;Calb1;Nsg1;Adgrb1;Slc1a3;Srf;Ptgs2;Sncg
Female-sham vs Female-surgery	Cluster_6	GOBP_SYNAPTIC_SIGNALING	1.31531e-05	0.0163541	0.593325	0.486884	1.90171	141	Ccl2;Gria2;Slc1a2;Tnr;Cacng8;Cspg5;Grin2c;Fyn;Slc24a2;Egr3;Kcna1;Plk2;Baiap3;Fabp5;Syngap1;Tubb2b;Nlgn2;Dlgap1;Cacng4;Adra1a;Rgs10;Fchsd2;Homer1;Stxbp1;Calb1;Pcdhb2;Nsg1;Adgrb1;Slc1a3;Srf;Syn2;Ptgs2;Sncg
Female-sham vs Female-surgery	Cluster_7	GOBP_ENDOTHELIAL_CELL_MIGRATION	0.000435032	0.0482309	0.498493	0.566163	1.87745	46	Agt;Adamts9;Grn;Lgmn;Nr2f2;Plk2;Sparc;Nr4a1;Notch1;Plpp3;Id1
Female-sham vs Female-surgery	Cluster_7	GOBP_EPITHELIUM_DEVELOPMENT	0.000489845	0.0482309	0.477271	0.390376	1.62888	190	Tnc;Agt;Ascl1;Id2;Cav1;Igfbp5;Zfp36;Id3;Nr2f2;Socs3;Gli1;Msx1;Serpine2;Vim;Vasp;Sdc4;Iqgap1;Notch1;Myo7a;Robo2;Eya1;Bmp7;Dusp10;Tgfb2;Mafg;Heyl;Lgals3;Id4;Id1;Rspo3;Myc;Errfi1;Yap1;Gja1;Lbh;Zfp703;Pdpn;Col4a1;Vangl1;Cyp7b1;Ece1;Gpc6;Rap2a;Rcn3;Txnip;Wnt7b;Tprn;Sox11;Ophn1;Plec;Hey1;Ski;Celsr1
Female-sham vs Female-surgery	Cluster_7	GOBP_MUSCLE_TISSUE_DEVELOPMENT	7.39827e-05	0.0135283	0.538434	0.523375	1.8913	76	Agt;Id2;Cav1;Egr1;Fos;Adamts9;Igfbp5;Hopx;Dner;Nr2f2;Gli1;Btg2;Msx1;Nr4a1;Notch1;Eya1;Bmp7;Tgfb2;Heyl;Yap1;Gja1
Female-sham vs Female-surgery	Cluster_7	GOBP_NEGATIVE_REGULATION_OF_DEVELOPMENTAL_PROCESS	3.74982e-05	0.0119994	0.557332	0.429703	1.74376	164	Agt;Ascl1;Id2;Cav1;Adamts9;Igfbp5;Zfp36;Hopx;Id3;Grin3a;Lgmn;Trib2;Adamts1;H4c1;Plk2;Trib1;Gas6;H4c16;Ywhah;Msx1;Sparc;Notch1;Wwc1;Robo2;Itpkb;Bmp7;Dusp10;Tgfb2;Id4;Id1;Myc;Yap1;Lbh;Bcl11a;Efemp1;Cdkn1a;Chadl;Map2;Nfkbia;Sox2;Ldlr;Zc3h12a;Spry4;Sox6
Female-sham vs Female-surgery	Cluster_7	GOBP_NEGATIVE_REGULATION_OF_MULTICELLULAR_ORGANISMAL_PROCESS	0.000215839	0.0306971	0.518848	0.397757	1.63723	175	Agt;Id2;Apoc1;Ndrg2;Adamts9;Igfbp5;Grn;Zfp36;Lgmn;Nr2f2;Trib2;Adamts1;Plk2;Trib1;Gas6;Ywhah;Serpine2;Sparc;Notch1;Wwc1;Rnf125;Robo2;Bmp7;Aqp4;Dusp10;Tgfb2;Id4;Id1;Myc;Errfi1;Gja1;Bcl11a;Tnfrsf21;Efemp1;N4bp1;Cyp51;Chadl;Map2;Ldlr;Zc3h12a;Sox6;Plat;Gadd45a;Thbs4;Gucy1a1;Sox11;Arrb2;Irf1;Hey1;Ski;Chsy1;Sema4b;Nr1d1;Rab11fip5;Csk;Atf4
Female-sham vs Female-surgery	Cluster_7	GOBP_POSITIVE_REGULATION_OF_CELL_DIFFERENTIATION	0.000477146	0.0482309	0.498493	0.392842	1.59092	161	Agt;Ascl1;Id2;Fos;Adamts9;Zfp36;Hopx;Junb;Socs3;Trib1;Gas6;Jund;Serpine2;Tgif2;Hspa1b;Notch1;Rarres2;Cebpd;Robo2;Ripk1;Itpkb;Bmp7;Dusp10;Tgfb2;Heyl;Lgals3;Sdcbp;Plxnb1;Lrp8;Myc;Cyfip1;Yap1;Gja1;Zfp703;Pdpn;Nrcam
Female-sham vs Female-surgery	Cluster_7	GOBP_REGULATION_OF_CELL_DIFFERENTIATION	3.18735e-06	0.0040798	0.627257	0.39985	1.74478	270	Agt;Ascl1;Id2;Cav1;Fos;Adamts9;Igfbp5;Grn;Rorc;Zfp36;Hopx;Id3;Junb;Socs3;Gli1;Trib2;H4c1;Trib1;Spock2;Gas6;H4c16;Ywhah;Jund;Msx1;Serpine2;Tgif2;Hspa1b;Prxl2a;Notch1;Rarres2;Ptbp3;Cebpd;Robo2;Ripk1;Itpkb;Eya1;Bmp7;Dusp10;Tgfb2;Mafg;Heyl;Lgals3;Sdcbp;Plxnb1;Lrp8;Id4;Id1;Myc;Cyfip1;Errfi1;Smoc1;Yap1;Gja1;Lbh;Bcl11a;Zfp703;Tnfrsf21;Pdpn;Efemp1;Nrcam;Chadl;Map2;Nfkbia;Sox2;Ldlr;Zc3h12a;Spry4;Sox6
Female-sham vs Female-surgery	Cluster_7	GOBP_REGULATION_OF_CELL_POPULATION_PROLIFERATION	2.26441e-05	0.00966148	0.57561	0.378894	1.64945	267	Tnc;Agt;Ascl1;Id2;Fabp7;Cav1;Ndrg2;Egr1;Dusp1;Igfbp5;Grn;Zfp36;Odc1;Lgmn;Junb;Nr2f2;Gli1;Adamts1;Icosl;Trib1;Btg2;Gas6;Shc4;Jund;Msx1;Marcksl1;Serpine2;Sparc;Nr4a1;Agbl4;Hspa1b;Sdc4;Notch1;Eya1;Asph;Bmp7;Dusp10;Tgfb2;Mafg;Lgals3;Sdcbp;Plxnb1;Id4;Id1;Egln3;Myc;Errfi1;Yap1;Gja1;Lbh;Zfp703;Tnfrsf21;Pdpn;Mlxipl;Nlgn2;Cdkn1a;S100a11;Nfkbia;Sox2;Cyp7b1;Pbxip1
Female-sham vs Female-surgery	Cluster_7	GOBP_REGULATION_OF_GROWTH	1.65369e-05	0.00966148	0.57561	0.515288	1.93781	93	Tnc;Agt;Selenop;Igfbp5;Hopx;Lgmn;Mt2;Socs3;Gli1;Gas6;Msx1;Serpine2;Hspa1b;Notch1;Wwc1;Fbln5;Dusp10;Tgfb2;Sdcbp;Creg1;Plce1;Cyfip1;Yap1;Gja1;Bcl11a;Tead1;Nrcam;Camk2d;Cdkn1a;Map2
Female-sham vs Female-surgery	Cluster_7	GOBP_RESPONSE_TO_KETONE	7.08037e-05	0.0135283	0.538434	0.686767	2.01491	29	Adcy8;Cav1;Fos;Fosb;Gnai1;Gas6;Tgfb2;Myc;Errfi1;Yap1;Ass1;Hmgcs2;Plat;Txnip
Female-sham vs Female-surgery	Cluster_7	GOBP_TISSUE_DEVELOPMENT	6.72524e-05	0.0135283	0.538434	0.355621	1.58159	315	Tnc;Agt;Ascl1;Fabp5;Id2;Cav1;Egr1;Fos;Dusp1;Adamts9;Igfbp5;Rorc;Zfp36;Hopx;Id3;Junb;Dner;Nr2f2;Socs3;Gli1;Btg2;Gas6;Dmp1;Msx1;Serpine2;Vim;Vasp;Emp1;Nr4a1;Sdc4;Iqgap1;Notch1;Myo7a;Robo2;Eya1;Bmp7;Dusp10;Tgfb2;Mafg;Heyl;Lgals3;Sdcbp;Id4;Id1;Rspo3;Myc;Errfi1;Yap1;Gja1;Lbh;Zfp703;Pdpn;Efemp1;Chadl;Col4a1;Hmgcs2;Sox2;Vangl1;Cyp7b1;Ece1;Pbxip1;Gpc6;Ttn;Sox6;Rap2a;Rcn3;Txnip;Dhcr24;Slc24a4;Wnt7b;Tprn;S…
Female-sham vs Female-surgery	Cluster_7	GOBP_TISSUE_MIGRATION	0.000480185	0.0482309	0.498493	0.530347	1.83233	60	Agt;Adamts9;Grn;Lgmn;Nr2f2;Plk2;Sparc;Nr4a1;Notch1;Plpp3;Dusp10;Tgfb2;Id1
Female-sham vs Female-surgery	Cluster_7	GOBP_UROGENITAL_SYSTEM_DEVELOPMENT	0.000142837	0.0228539	0.518848	0.522149	1.8686	72	Tnc;Agt;Egr1;Id3;Odc1;Gli1;Adamts1;Sdc4;Iqgap1;Notch1;Robo2;Eya1;Bmp7;Tgfb2;Heyl;Plce1;Id4;Myc;Yap1;Ass1;Col4a1;Hmgcs2;Cyp7b1
