# Supplementary material for: Glutamate carboxypeptidase II activation in astrocytes mediates glymphatic impairment and cognitive vulnerability in the aging brain following surgery
Source: Alzheimers Dement. 2026 Jul 9;22(7):e71666. doi: 10.1002/alz.71666 (PMC13351328; doi:10.1002/alz.71666)
Supplement: Supplementary file 4 — Supporting Information [file ALZ-22-e71666-s005.xlsx]

## Sheet: Supplemental Table 4
Supplemental Table 4: Gene set enrichment analysis (GO biological process) for surgery induced changes in male mice.
Gene set enrichment analysis (GSEA) results for Gene Ontology biological process (GO-BP) terms in each astrocyte cluster comparing male sham and male surgery groups. For each cluster, enriched GO-BP pathways are listed with nominal P values, FDR-adjusted P values, log2-transformed estimation error of the normalized enrichment score (log2err), enrichment score (ES), normalized enrichment score (NE…
Comparison	Cluster	pathway	pval	padj	log2err	ES	NES	size	leadingEdge
Male-sham vs Male-surgery	Cluster_0	GOBP_AEROBIC_RESPIRATION	5.74688e-09	3.77857e-06	0.761461	0.860026	2.34103	22	mt-Co1;mt-Nd2;mt-Nd4;mt-Cytb;mt-Co3;mt-Nd1;mt-Atp6;mt-Atp8;mt-Nd3;mt-Nd5;mt-Nd4l;mt-Co2
Male-sham vs Male-surgery	Cluster_0	GOBP_ATP_METABOLIC_PROCESS	4.05451e-07	0.000106634	0.674963	0.700846	2.20026	41	mt-Co1;mt-Nd2;mt-Nd4;Hk2;mt-Cytb;mt-Co3;mt-Nd1;mt-Atp6;mt-Atp8;Tmsb4x;mt-Nd3;mt-Nd5;Pgm1;mt-Nd4l;mt-Co2;Aldoc;Gpd1;Pfkm;Atp1a2;Pfkl
Male-sham vs Male-surgery	Cluster_0	GOBP_CATION_TRANSMEMBRANE_TRANSPORT	0.000102566	0.00793378	0.538434	0.45613	1.73926	128	mt-Co1;Agt;Grin3a;mt-Nd4;Kcnk1;mt-Cytb;Slc25a5;mt-Co3;mt-Atp6;Slc6a11;mt-Atp8;Tmsb4x;Atp1b2;Slc1a4;Cacng8;Slc40a1;mt-Nd5;Slc6a1;mt-Co2;Homer1;Slc25a18;Calhm2;Cxcl10;Slc24a4;Slc15a2;Gpm6a;Mef2c;Slc39a12;Utrn;Grin2c;Kcnj16;Lyn;Ifngr2;Ahnak;Fhl1;Atp1a2
Male-sham vs Male-surgery	Cluster_0	GOBP_CATION_TRANSPORT	2.55147e-05	0.00279598	0.57561	0.447945	1.77619	164	mt-Co1;Agt;Grin3a;mt-Nd4;Kcnk1;mt-Cytb;Slc25a5;mt-Co3;Serpine2;Slc13a5;mt-Atp6;Slc6a11;mt-Atp8;Tmsb4x;Cntn1;Atp1b2;Slc1a4;Slc5a3;Cacng8;Slc40a1;Plpp4;mt-Nd5;Sgk1;Syt7;Slc6a1;mt-Co2;Slc7a10;Homer1;Slc25a18;Calhm2;Cxcl10;Syt17;Slc24a4;Slc15a2;Gpm6a;Mef2c;Ramp1;Slc39a12;Utrn;Grin2c;Kcnj16;Lyn;Ifngr2;Ahnak;Fhl1;Atp1a2
Male-sham vs Male-surgery	Cluster_0	GOBP_CELLULAR_RESPIRATION	6.70692e-08	2.93986e-05	0.704976	0.758576	2.25349	33	mt-Co1;mt-Nd2;mt-Nd4;mt-Cytb;mt-Co3;mt-Nd1;mt-Atp6;mt-Atp8;mt-Nd3;mt-Nd5;mt-Nd4l;mt-Co2;Slc25a18
Male-sham vs Male-surgery	Cluster_0	GOBP_CHROMATIN_ORGANIZATION	0.000321648	0.0222614	0.498493	-0.614114	-1.96611	36	Prkcb;Nap1l5;Zfp462;Apobec1;H1f1;H1f0;H1f4;Sox9;H1f5;Kmt5c;H2ac25;Sirt7;Jmjd1c;H1f10;Sox1;Lhx2;Baz1a
Male-sham vs Male-surgery	Cluster_0	GOBP_CHROMOSOME_ORGANIZATION	8.67704e-05	0.00760687	0.538434	-0.549248	-1.93224	57	Prkcb;Tprkb;Nap1l5;Zfp462;Apobec1;Ppp1r10;H1f1;Axin2;H1f0;H1f4;Hmgb3;Sox9;Ttn;H1f5;Kmt5c;H2ac25;Sirt7;Gem;Jmjd1c;Dclre1c;H1f10;Sox1;Lhx2;Baz1a
Male-sham vs Male-surgery	Cluster_0	GOBP_ELECTRON_TRANSPORT_CHAIN	2.23701e-05	0.00267425	0.57561	0.729166	2.05993	25	mt-Co1;mt-Nd2;mt-Nd4;mt-Cytb;mt-Co3;mt-Nd1;mt-Nd3;mt-Nd5;mt-Nd4l;mt-Co2;Slc25a18;Gpd1
Male-sham vs Male-surgery	Cluster_0	GOBP_ENERGY_DERIVATION_BY_OXIDATION_OF_ORGANIC_COMPOUNDS	3.88413e-06	0.000638453	0.610527	0.637984	2.07753	51	mt-Co1;mt-Nd2;mt-Nd4;mt-Cytb;mt-Co3;mt-Nd1;mt-Atp6;mt-Atp8;mt-Nd3;mt-Nd5;mt-Nd4l;mt-Co2;Slc25a18;Pygm;Gpd1;Pfkm
Male-sham vs Male-surgery	Cluster_0	GOBP_GENERATION_OF_PRECURSOR_METABOLITES_AND_ENERGY	4.42509e-05	0.00447615	0.557332	0.552029	1.93134	72	mt-Co1;mt-Nd2;mt-Nd4;Hk2;mt-Cytb;mt-Co3;mt-Nd1;mt-Atp6;mt-Atp8;mt-Nd3;mt-Nd5;Crot;Pgm1;mt-Nd4l;mt-Co2;Slc25a18;Pygm;Aldoc;Gpd1;Pfkm
Male-sham vs Male-surgery	Cluster_0	GOBP_GROWTH	0.000650048	0.0427407	0.477271	0.412509	1.61502	150	Igfbp2;Agt;Selenop;Sema4b;Vegfa;Lgi1;Serpine2;Cdkn1a;Mmp14;Tnfaip6;Tnc;Wnt7b;Sgk1;Chst11;Mfsd2a;Ninj2;Ptch1;Fgf1;Sh3gl2;Lgr6;Syt17;Gli2;Mef2c;Srf;Sfrp1;Sh3bp4;Cdkn2c;Smad7;Notch1;Sdcbp;Fhl1;Alcam;Dag1;Tgfbr1;Cspg5;Slc1a2;Fzd9;Wwc1;Gas6;Pkdcc;Creg1;Gpx1;Wnt7a;Bmpr1b;Hbegf;Ezr
Male-sham vs Male-surgery	Cluster_0	GOBP_INORGANIC_ION_TRANSMEMBRANE_TRANSPORT	0.00010031	0.00793378	0.538434	0.475613	1.78233	112	mt-Co1;Grin3a;mt-Nd4;Kcnk1;mt-Cytb;Slc25a5;mt-Co3;mt-Atp6;Slc6a11;mt-Atp8;Tmsb4x;Gabrg1;Atp1b2;Cacng8;Slc40a1;mt-Nd5;Slc6a1;mt-Co2;Slc25a18;Cxcl10;Slc24a4;Slc15a2;Gpm6a;Slc39a12;Utrn;Grin2c;Gabrb1;Kcnj16;Lyn;Ahnak;Fhl1;Atp1a2
Male-sham vs Male-surgery	Cluster_0	GOBP_ION_TRANSMEMBRANE_TRANSPORT	1.91091e-05	0.00251285	0.57561	0.458997	1.79906	151	mt-Co1;Agt;Grin3a;mt-Nd4;Kcnk1;mt-Cytb;Slc25a5;mt-Co3;Slc13a5;mt-Atp6;Slc6a11;mt-Atp8;Tmsb4x;Gabrg1;Atp1b2;Slc1a4;Gfap;Cacng8;Slc40a1;mt-Nd5;Slc6a1;mt-Co2;Homer1;Slc25a18;Ttyh3;Calhm2;Cxcl10;Slc24a4;Slc15a2;Gpm6a;Mef2c;Slc39a12;Utrn;Grin2c;Gabrb1;Kcnj16;Lyn;Ripk1;Ifngr2;Ahnak;Tmc7;Fhl1;Atp1a2
Male-sham vs Male-surgery	Cluster_0	GOBP_ION_TRANSPORT	3.82849e-06	0.000638453	0.610527	0.441675	1.78148	202	mt-Co1;Agt;Grin3a;mt-Nd4;Slco1c1;Kcnk1;mt-Cytb;Slc25a5;mt-Co3;Serpine2;Slc13a5;mt-Atp6;Slc6a11;Slc2a1;mt-Atp8;Tmsb4x;Cntn1;Gabrg1;Atp1b2;Slc1a4;Gfap;Slc5a3;Cacng8;Mlc1;Slc40a1;Plpp4;mt-Nd5;Sgk1;Syt7;Slc6a1;Mfsd2a;mt-Co2;Slc7a10;Homer1;Slco4a1;Slc25a18;Ttyh3;Calhm2;Cxcl10;Syt17;Slc24a4;Slc15a2;Gpm6a;Mef2c;Ramp1;Slc39a12;Utrn;Grin2c;Gabrb1;Kcnj16;Lyn;Ripk1;Ifngr2;Ahnak;Tmc7;Fhl1;Atp1a2
Male-sham vs Male-surgery	Cluster_0	GOBP_ORGANIC_HYDROXY_COMPOUND_TRANSPORT	7.65847e-07	0.000167848	0.659444	0.772157	2.21958	26	Agt;Lcat;Slco1c1;Slc5a3;Clu;Gramd1a;Syt7;Ptch1;Syt17;Nfkbia;Soat1
Male-sham vs Male-surgery	Cluster_0	GOBP_OXIDATIVE_PHOSPHORYLATION	2.57466e-09	3.38568e-06	0.774939	0.869438	2.31309	20	mt-Co1;mt-Nd2;mt-Nd4;mt-Cytb;mt-Co3;mt-Nd1;mt-Atp6;mt-Atp8;mt-Nd3;mt-Nd5;mt-Nd4l;mt-Co2
Male-sham vs Male-surgery	Cluster_0	GOBP_PROTON_TRANSMEMBRANE_TRANSPORT	1.68603e-07	5.54283e-05	0.690132	0.851952	2.22463	18	mt-Co1;mt-Nd4;mt-Cytb;Slc25a5;mt-Co3;mt-Atp6;mt-Atp8;Tmsb4x;mt-Nd5;mt-Co2;Slc25a18;Slc15a2
Male-sham vs Male-surgery	Cluster_0	GOBP_RESPIRATORY_ELECTRON_TRANSPORT_CHAIN	6.8197e-06	0.000996434	0.610527	0.803166	2.14095	19	mt-Co1;mt-Nd2;mt-Nd4;mt-Cytb;mt-Co3;mt-Nd1;mt-Nd3;mt-Nd5;mt-Nd4l;mt-Co2;Slc25a18;Gpd1
Male-sham vs Male-surgery	Cluster_0	GOBP_STEROL_TRANSPORT	0.000111256	0.0081279	0.538434	0.798076	1.99524	15	Lcat;Clu;Gramd1a;Syt7;Ptch1;Nfkbia;Soat1
Male-sham vs Male-surgery	Cluster_0	GOBP_TRANSMEMBRANE_TRANSPORT	5.44439e-05	0.00511384	0.557332	0.415649	1.6662	195	mt-Co1;Agt;Grin3a;mt-Nd4;Slco1c1;Hk2;Kcnk1;mt-Cytb;Slc25a5;mt-Co3;Slc13a5;mt-Atp6;Slc6a11;Slc2a1;Slc35f1;mt-Atp8;Tmsb4x;Gabrg1;Atp1b2;Slc1a4;Gfap;Slc5a3;Cacng8;Slc40a1;mt-Nd5;Slc6a1;Mfsd2a;mt-Co2;Slc7a10;Homer1;Abcd2;Slco4a1;Slc25a18;Ttyh3;Calhm2;Cxcl10;Slc24a4;Slc15a2;Gpm6a;Mef2c;Slc39a12;Utrn;Grin2c;Gjb6;Gabrb1;Kcnj16;Lyn;Rtn2;Aqp4;Ripk1;Ifngr2;Ahnak;Tmc7;Fhl1;Atp1a2
Male-sham vs Male-surgery	Cluster_1	GOBP_AEROBIC_RESPIRATION	2.73554e-09	1.03865e-06	0.774939	0.860371	2.45067	22	mt-Nd4l;mt-Cytb;mt-Nd2;mt-Nd5;mt-Co2;mt-Atp8;Nupr1;mt-Nd1;mt-Atp6;mt-Co3;mt-Co1;mt-Nd4;mt-Nd3
Male-sham vs Male-surgery	Cluster_1	GOBP_ATP_METABOLIC_PROCESS	3.62156e-09	1.03865e-06	0.774939	0.742859	2.39359	41	mt-Nd4l;mt-Cytb;mt-Nd2;mt-Nd5;mt-Co2;mt-Atp8;Hspa1a;Nupr1;mt-Nd1;mt-Atp6;Aldoc;mt-Co3;mt-Co1;mt-Nd4;mt-Nd3
Male-sham vs Male-surgery	Cluster_1	GOBP_CELLULAR_RESPIRATION	5.55697e-09	1.25032e-06	0.761461	0.781183	2.41501	33	mt-Nd4l;mt-Cytb;mt-Nd2;mt-Nd5;mt-Co2;mt-Atp8;Nupr1;mt-Nd1;mt-Atp6;mt-Co3;mt-Co1;mt-Nd4;mt-Nd3
Male-sham vs Male-surgery	Cluster_1	GOBP_ELECTRON_TRANSPORT_CHAIN	2.33126e-10	1.5736e-07	0.814036	0.860681	2.50599	25	mt-Nd4l;mt-Cytb;mt-Nd2;mt-Nd5;mt-Co2;mt-Nd1;mt-Co3;mt-Co1;mt-Nd4;mt-Nd3
Male-sham vs Male-surgery	Cluster_1	GOBP_ENERGY_DERIVATION_BY_OXIDATION_OF_ORGANIC_COMPOUNDS	1.16806e-06	0.00019711	0.643552	0.638679	2.15649	51	mt-Nd4l;mt-Cytb;mt-Nd2;mt-Nd5;mt-Co2;mt-Atp8;Nupr1;mt-Nd1;mt-Atp6;mt-Co3;mt-Co1;mt-Nd4;mt-Nd3
Male-sham vs Male-surgery	Cluster_1	GOBP_GENERATION_OF_PRECURSOR_METABOLITES_AND_ENERGY	7.06729e-06	0.00106009	0.610527	0.559661	2.02164	73	mt-Nd4l;mt-Cytb;mt-Nd2;mt-Nd5;mt-Co2;mt-Atp8;Nupr1;mt-Nd1;mt-Atp6;Aldoc;mt-Co3;mt-Co1;mt-Nd4;mt-Nd3
Male-sham vs Male-surgery	Cluster_1	GOBP_ION_TRANSPORT	0.000209842	0.0283287	0.518848	0.374946	1.58064	210	Agt;mt-Cytb;mt-Nd5;mt-Co2;mt-Atp8;Ttyh3;Slc6a11;mt-Atp6;Mlc1;Tmc7;mt-Co3;mt-Co1;mt-Nd4;Gabrr2;Nkain4;Kcnk1;Slc13a5;Ramp1;Kcnip3;Kcnip2;Atp1b2;Slc2a1;Gpm6a;Slc6a1;Plpp4;Gabrg1;Slc37a2;Mfsd2a;Slc35b2;Tcn2;Kcnc3;Sgk1;Camk2g;Gja1;Calcrl;Serpine2;Mt3;Slc13a3;Adcyap1r1;Cyp4f15;Rgs2;Ripk1;Cry2;Ceacam1;Grin2c;Nalf1;Slc24a4
Male-sham vs Male-surgery	Cluster_1	GOBP_OXIDATIVE_PHOSPHORYLATION	3.84686e-09	1.03865e-06	0.761461	0.87277	2.45161	20	mt-Nd4l;mt-Cytb;mt-Nd2;mt-Nd5;mt-Co2;mt-Atp8;Nupr1;mt-Nd1;mt-Atp6;mt-Co3;mt-Co1;mt-Nd4;mt-Nd3
Male-sham vs Male-surgery	Cluster_1	GOBP_POSITIVE_REGULATION_OF_TRANSCRIPTION_BY_RNA_POLYMERASE_II	0.000323862	0.0397467	0.498493	-0.384777	-1.6242	173	Nr4a1;Fosb;Ccn1;Junb;Glis3;Fos;Hes5;Gli3;Nfatc1;Nr4a3;Atf4;Stat3;Cxcl10;Fezf2;Cebpb;Mef2a;Pbx1;Zfhx3;Egr1;Ell2;Nr4a2;Sirt7;Pfkm
Male-sham vs Male-surgery	Cluster_1	GOBP_PROTON_TRANSMEMBRANE_TRANSPORT	1.21718e-08	2.34741e-06	0.74774	0.87248	2.36739	18	mt-Cytb;mt-Nd5;mt-Co2;mt-Atp8;mt-Atp6;mt-Co3;mt-Co1;mt-Nd4
Male-sham vs Male-surgery	Cluster_1	GOBP_RESPIRATORY_ELECTRON_TRANSPORT_CHAIN	1.65187e-10	1.5736e-07	0.826657	0.899008	2.47632	19	mt-Nd4l;mt-Cytb;mt-Nd2;mt-Nd5;mt-Co2;mt-Nd1;mt-Co3;mt-Co1;mt-Nd4;mt-Nd3
Male-sham vs Male-surgery	Cluster_2	GOBP_AEROBIC_RESPIRATION	5.08495e-05	0.0175685	0.557332	0.718815	2.09543	22	mt-Co3;mt-Nd2;mt-Co1;mt-Atp8;mt-Atp6;mt-Nd4l;mt-Cytb;mt-Nd5;mt-Nd4;mt-Nd1;Idh2;mt-Co2;mt-Nd3
Male-sham vs Male-surgery	Cluster_2	GOBP_ANION_TRANSPORT	2.86337e-05	0.0175685	0.57561	0.545601	1.99328	64	Slc2a1;Slco1c1;Slc25a5;Mfsd2a;Serinc3;Ttyh1;Slc38a2;Slc7a2;Slc1a4;Slc1a2;Slc3a2;Gabrg1;Slc24a4;Slc25a18;Cyp4f15;Ttyh3;Slc36a1;Slc13a5;Gabrb1;Slc7a11;Slc6a1;Slc38a1;Slc7a10;Cebpb;Atp1a2
Male-sham vs Male-surgery	Cluster_2	GOBP_ATP_METABOLIC_PROCESS	0.000195484	0.0348335	0.518848	0.585123	1.94667	42	mt-Co3;mt-Nd2;mt-Co1;mt-Atp8;mt-Atp6;mt-Nd4l;mt-Cytb;Ddit4;Hk2;Gpd1;mt-Nd5;mt-Nd4;Hspa1a;mt-Nd1;mt-Co2;Aldoc;Atp1a2;mt-Nd3;Tgfb1
Male-sham vs Male-surgery	Cluster_2	GOBP_FEMALE_SEX_DIFFERENTIATION	0.000357242	0.0411424	0.498493	0.661522	2.0324	26	Lfng;Mmp14;Adcyap1r1;Vegfa;Mertk;Adamts1;Robo2;Axl;Cebpb;Tyro3;Arrb2;Bcl2;Acsbg1;Tiparp;Fzd4;Sfrp1;Lhfpl2;Myc;Nr2f2;Bmpr1b
Male-sham vs Male-surgery	Cluster_2	GOBP_ION_TRANSPORT	0.000165162	0.0348335	0.518848	0.370424	1.60602	211	Slc2a1;mt-Co3;Slco1c1;Slc25a5;Mfsd2a;Serinc3;mt-Co1;mt-Atp8;Ttyh1;mt-Atp6;Slc38a2;Nkain4;Tmc7;Slc7a2;Slc1a4;Slc15a2;Cldn10;Adcyap1r1;Slc1a2;Sgk1;Slc3a2;Ednrb;Gabrg1;Kcnk1;Slc24a4;Slc25a18;mt-Cytb;Slc8b1;Grin2c;Cyp4f15;Atp1b2;Per1;mt-Nd5;Ttyh3;Slc36a1;mt-Nd4;Kcnj16;Gsto1;Slc13a5;Gabrb1;Nlgn2;Grin3a;Slc7a11;Slc6a1;Cachd1;Slc38a1;Slc7a10;Gpm6a;Cebpb;Thy1;Cacnb1;mt-Co2;Gpr35;Atp1a2;Slc39a12;B2m;Gem;S…
Male-sham vs Male-surgery	Cluster_2	GOBP_ORGANIC_ACID_TRANSPORT	0.000287254	0.0360896	0.498493	0.529066	1.84791	52	Slc2a1;Slco1c1;Mfsd2a;Serinc3;Slc38a2;Slc7a2;Slc1a4;Slc1a2;Slc3a2;Acsl3;Slc25a18;Cyp4f15;Slc36a1;Slc13a5;Slc7a11;Slc6a1;Slc38a1;Slc7a10
Male-sham vs Male-surgery	Cluster_2	GOBP_ORGANIC_ANION_TRANSPORT	0.000280162	0.0360896	0.498493	0.554433	1.92348	48	Slc2a1;Slco1c1;Slc25a5;Mfsd2a;Serinc3;Slc38a2;Slc7a2;Slc1a4;Slc1a2;Slc3a2;Slc25a18;Cyp4f15;Slc36a1;Slc13a5;Slc7a11;Slc6a1;Slc38a1;Slc7a10
Male-sham vs Male-surgery	Cluster_2	GOBP_OXIDATIVE_PHOSPHORYLATION	0.000201641	0.0348335	0.518848	0.716657	2.03104	20	mt-Co3;mt-Nd2;mt-Co1;mt-Atp8;mt-Atp6;mt-Nd4l;mt-Cytb;mt-Nd5;mt-Nd4;mt-Nd1;mt-Co2;mt-Nd3
Male-sham vs Male-surgery	Cluster_2	GOBP_PROTON_TRANSMEMBRANE_TRANSPORT	7.29567e-05	0.0201652	0.538434	0.752789	2.08612	18	mt-Co3;Slc25a5;mt-Co1;mt-Atp8;mt-Atp6;Slc15a2;Slc25a18;mt-Cytb;mt-Nd5;Slc36a1;mt-Nd4;mt-Co2;Atp1a2
Male-sham vs Male-surgery	Cluster_2	GOBP_RESPIRATORY_ELECTRON_TRANSPORT_CHAIN	3.15415e-05	0.0175685	0.557332	0.752974	2.09226	19	mt-Co3;mt-Nd2;mt-Co1;mt-Nd4l;Slc25a18;mt-Cytb;Gpd1;mt-Nd5;mt-Nd4;mt-Nd1;mt-Co2;mt-Nd3
Male-sham vs Male-surgery	Cluster_2	GOBP_VASCULAR_PROCESS_IN_CIRCULATORY_SYSTEM	0.000257153	0.0360896	0.498493	0.528466	1.85603	53	Slc2a1;Sod3;Slco1c1;Mfsd2a;Slc38a2;Slc7a2;Slc1a4;Slc15a2;Slc1a2;Ece1;Vegfa;Ednrb;Atp1b2;Pde2a;Bmp6;Slc6a1;Slc38a1;Atp1a2;Tgfb1
Male-sham vs Male-surgery	Cluster_2	GOBP_VASCULAR_TRANSPORT	4.82622e-05	0.0175685	0.557332	0.715815	2.12286	23	Slc2a1;Slco1c1;Mfsd2a;Slc38a2;Slc7a2;Slc1a4;Slc15a2;Slc1a2;Atp1b2;Slc6a1;Slc38a1;Atp1a2
Male-sham vs Male-surgery	Cluster_3	GOBP_MYOBLAST_DIFFERENTIATION	2.65438e-05	0.0424436	0.57561	-0.791184	-2.01545	19	Prickle1;Zfp36l1;Ifrd1;Ddit3;Id3;Btg1;Notch1;Srf;Plec
Male-sham vs Male-surgery	Cluster_3	GOBP_ANTIGEN_PROCESSING_AND_PRESENTATION_OF_EXOGENOUS_ANTIGEN	0.000118094	0.0472082	0.538434	0.77374	1.98725	16	H2-Ab1;H2-Aa;H2-Eb1;H2-Q7;Ctsl;H2-M3;B2m
Male-sham vs Male-surgery	Cluster_3	GOBP_ANTIGEN_PROCESSING_AND_PRESENTATION_OF_EXOGENOUS_PEPTIDE_ANTIGEN	7.17967e-05	0.0472082	0.538434	0.786788	1.97779	15	H2-Ab1;H2-Aa;H2-Eb1;H2-Q7;Ctsl;H2-M3;B2m
Male-sham vs Male-surgery	Cluster_3	GOBP_B_CELL_MEDIATED_IMMUNITY	9.02674e-05	0.0472082	0.538434	0.647668	2.03337	33	H2-Ab1;H2-Aa;H2-Eb1;C3;Foxj1;H2-Q7;C2;Il21r;Kmt5c;Tbx21;H2-M3;Myd88;Clu;Cd55;B2m
Male-sham vs Male-surgery	Cluster_4	GOBP_AMINO_ACID_IMPORT	0.000121277	0.0277358	0.538434	0.777433	2.01884	16	Agt;Slc1a4;Slc1a2;Slc6a11;Slc1a3;Atp1a2;Slc6a1
Male-sham vs Male-surgery	Cluster_4	GOBP_CARBOXYLIC_ACID_TRANSPORT	0.000137441	0.0277358	0.518848	0.625381	1.94031	38	Agt;Slc1a4;Slc1a2;Slc6a11;Slco1c1;Serinc3;Slc1a3;Ntrk2;Atp1a2;Gja1;Slc6a1
Male-sham vs Male-surgery	Cluster_4	GOBP_CELL_CELL_JUNCTION_ASSEMBLY	0.00011292	0.0277358	0.538434	0.74627	1.9756	18	Agt;Gjb6;Dchs1;Cdh2;Arvcf;Cdh11;Gja1;Myo1c;Cldn10
Male-sham vs Male-surgery	Cluster_4	GOBP_IMPORT_ACROSS_PLASMA_MEMBRANE	0.000205959	0.0277358	0.518848	0.653948	1.92655	31	Agt;Atp1b2;Slc15a2;Slc1a4;Slc1a2;Slc39a12;Slc1a3;Kcnj16;Atp1a2;Slc6a1;Slc5a3;Atp1b1
Male-sham vs Male-surgery	Cluster_4	GOBP_IMPORT_INTO_CELL	2.47223e-05	0.0277358	0.57561	0.676941	2.0681	35	Agt;Atp1b2;Slc15a2;Slc1a4;Slc1a2;Slc6a11;Slc39a12;Snap25;Slc1a3;Kcnj16;Atp1a2;Slc6a1;Acsl3;Slc5a3;Atp1b1
Male-sham vs Male-surgery	Cluster_4	GOBP_L_AMINO_ACID_TRANSPORT	0.000188198	0.0277358	0.518848	0.73251	1.96179	19	Agt;Slc1a4;Slc1a2;Serinc3;Slc1a3;Atp1a2
Male-sham vs Male-surgery	Cluster_4	GOBP_NEUROTRANSMITTER_TRANSPORT	0.000192312	0.0277358	0.518848	0.667325	1.96368	30	Wnt7a;Slc1a2;Slc6a11;Grin3a;Snap25;Slc1a3;Atp1a2;Mef2c;Slc6a1
Male-sham vs Male-surgery	Cluster_4	GOBP_POSITIVE_REGULATION_OF_NF_KAPPAB_TRANSCRIPTION_FACTOR_ACTIVITY	0.000115162	0.0277358	0.538434	0.772718	1.96929	15	Agt;Clu;Il18;Trim62;Cflar
Male-sham vs Male-surgery	Cluster_4	GOBP_REGULATION_OF_NEUROTRANSMITTER_LEVELS	0.000123315	0.0277358	0.518848	0.653871	1.95122	32	Wnt7a;Slc1a2;Slc6a11;Grin3a;Snap25;Slc1a3;Atp1a2;Daglb;Mef2c;Slc6a1
Male-sham vs Male-surgery	Cluster_4	GOBP_AMINO_ACID_TRANSPORT	0.000279042	0.0307454	0.498493	0.660484	1.94355	30	Agt;Slc1a4;Slc1a2;Slc6a11;Serinc3;Slc1a3;Ntrk2;Atp1a2;Gja1;Slc6a1
Male-sham vs Male-surgery	Cluster_4	GOBP_NEUROGENESIS	0.000265787	0.0307454	0.498493	0.368609	1.555	286	Adgrg1;Agt;Clu;Wnt7a;Ece1;Atp1b2;Dchs1;Itm2c;Sdc4;Slc39a12;Gpr37l1;Serpine2;Grin3a;Snap25;Wasf3;Cntn1;Lgi1;Cdk5r1;Lrp8;Nrros;Cdkn2c;Vim;Ptch1;Cdh2;Jag1;Fzd2;Slc1a3;Cdh11;Ntrk2;Astn1;Mmd2;Daglb;Id2;Eef2k;Gpm6a;Gja1;Cyfip1;Cflar;Crb2;Sox1;Mef2c;Slitrk5;Nrcam;Dner;Bcl6;Akna;Nin;Acsl3;Ascl1;Fut9;Fzd4;Anks1;Sema4b;Sox4;Lmo4;Vcam1;Dag1;Fzd3;Mmp14;Ophn1;Fgfr1;Fzd1;Nbl1;Olig2;Mfsd2a;Sdc2;Flrt1;Ndn;Heyl;N…
Male-sham vs Male-surgery	Cluster_4	GOBP_VASCULAR_TRANSPORT	0.000310035	0.0313135	0.498493	0.704287	1.95202	22	Atp1b2;Slc15a2;Slc1a4;Slc1a2;Slc2a13;Slco1c1;Slc1a3;Atp1a2;Slc6a1;Slc5a3;Mfsd2a
Male-sham vs Male-surgery	Cluster_4	GOBP_CEREBRAL_CORTEX_DEVELOPMENT	0.000491928	0.0425869	0.477271	0.676845	1.92298	24	Adgrg1;Egfr;Cdk5r1;Lrp8;Cdh2;Ntrk2;Ascl1
Male-sham vs Male-surgery	Cluster_4	GOBP_ORGANIC_ANION_TRANSPORT	0.000477097	0.0425869	0.498493	0.565964	1.85039	46	Agt;Slc1a4;Slc1a2;Slc6a11;Slco1c1;Slc25a5;Serinc3;Slc1a3;Ntrk2;Atp1a2;Gja1;Slc6a1
Male-sham vs Male-surgery	Cluster_5	GOBP_ADP_METABOLIC_PROCESS	0.00129639	0.036758	0.45506	0.728291	1.96525	17	Aldoc;Gpd1;Nupr1;Pfkl;Myc;Pgm1;Ddit4
Male-sham vs Male-surgery	Cluster_5	GOBP_AEROBIC_RESPIRATION	5.40912e-06	0.00122697	0.610527	0.778369	2.24484	22	mt-Atp8;mt-Nd1;Idh2;mt-Cytb;mt-Nd4l;mt-Atp6;mt-Co3;Nupr1;mt-Co2;Myc;mt-Nd2;mt-Nd5;mt-Co1
Male-sham vs Male-surgery	Cluster_5	GOBP_ATP_METABOLIC_PROCESS	4.49633e-06	0.0012239	0.610527	0.654257	2.18691	41	Aldoc;mt-Atp8;mt-Nd1;Gpd1;mt-Cytb;mt-Nd4l;mt-Atp6;mt-Co3;Nupr1;mt-Co2;Pfkl;Tmsb4x;Myc;mt-Nd2;Pgm1;Ddit4;mt-Nd5;mt-Co1;Hspa1a
Male-sham vs Male-surgery	Cluster_5	GOBP_BEHAVIOR	0.00180131	0.0445742	0.45506	0.39993	1.57495	109	Slc1a2;Id2;Agt;Selenop;Gria1;Serpinf1;Mef2c;Egr1;Cntnap2;Slc7a11;Ntrk2;Egfr;Nlgn2;Mfsd2a;Thbs4;Srf;Fos;Mafg
Male-sham vs Male-surgery	Cluster_5	GOBP_BIOLOGICAL_PROCESS_INVOLVED_IN_INTERSPECIES_INTERACTION_BETWEEN_ORGANISMS	2.60826e-06	0.000887461	0.627257	-0.455439	-1.79703	218	C4b;Ifit3;Cx3cl1;Usp18;Ifi27;Ddx60;Gsn;Slc1a5;Ly6e;Irf7;A2m;Lgals3;Rarres2;Bst2;Isg15;Ccl19;Cyba;Csf1;Dag1;Dusp10;Rnf213;Cxcl10;Lcn2;Odc1;Irf9;Dhx58;Cav1;Nlrc5;Stat1;Tlr2;Lag3;C3;Serping1;Cfb;Abca1;Tlr3;Baiap2;Traf3ip1;Rtp4;Ifitm3;Il10rb;Ifih1;Tubb4b;Isg20;Rsad2;Vamp8;Unc93b1;Agbl4;B2m;Parp14;Eif2ak2;Lgr4;Tifa;Irgm1;Zfp36;Gbp3;Gjb2
Male-sham vs Male-surgery	Cluster_5	GOBP_CAMERA_TYPE_EYE_DEVELOPMENT	0.000466384	0.0194366	0.498493	0.501468	1.82857	66	Serpinf1;Lhx2;Fjx1;Vegfa;Slc7a11;Tgfb2;Ntrk2;Egfr;Wnt7a;Gpm6a;Nectin3;Mfsd2a;Six5;Srf;Bcar3;Rorb;Skil;Hipk1;Tsku
Male-sham vs Male-surgery	Cluster_5	GOBP_CARBOHYDRATE_CATABOLIC_PROCESS	0.000489352	0.0194366	0.477271	0.659034	1.98728	25	Aldoc;Pygb;Gpd1;Nupr1;Pfkl;Myc;Pgm1;Ddit4
Male-sham vs Male-surgery	Cluster_5	GOBP_CARBOHYDRATE_DERIVATIVE_METABOLIC_PROCESS	0.000775723	0.0257502	0.477271	0.397698	1.60973	133	Aldoc;Acot11;mt-Atp8;Fbxo2;Gpd1;Ramp1;mt-Atp6;Spock2;Acsbg1;Nupr1;mt-Co2;Pfkl;Adamts9;Gfpt2;Chst2;Tmsb4x;Myc;Sccpdh;Adk;St6galnac5;Rrm2;Pgm1;Ddit4;Tpst2;Itih3;Pmm1;Ctsl;Acsl6;Hbegf;Hmgcs1;Adcy2;Rhoq;Ptx3;Ampd3;Abhd14b;Acsl3;Gk;Bcl2;Pfkfb3;B3gnt2;Hmgcr;Chst1;Crot;Papss2
Male-sham vs Male-surgery	Cluster_5	GOBP_CARDIAC_MUSCLE_TISSUE_DEVELOPMENT	0.0013578	0.037096	0.45506	0.566751	1.86803	38	Id2;Agt;Vegfa;Mef2c;Tgfb2;Gjb6;Adamts9;Smad7;Srf;Notch1;Gli1;Hopx;Lmna;Mef2a
Male-sham vs Male-surgery	Cluster_5	GOBP_CELLULAR_RESPIRATION	3.4857e-05	0.00395337	0.557332	0.658591	2.06538	32	mt-Atp8;mt-Nd1;Gpd1;Idh2;mt-Cytb;mt-Nd4l;mt-Atp6;mt-Co3;Nupr1;mt-Co2;Myc;Slc25a18;mt-Nd2;mt-Nd5;mt-Co1
Male-sham vs Male-surgery	Cluster_5	GOBP_CELLULAR_RESPONSE_TO_VIRUS	0.00162035	0.0422092	0.45506	-0.756309	-1.86739	15	Ddx60;Irf7;Ccl19;Cxcl10;Dhx58;Tlr3;Ifih1;Irgm1;Trim25;Irgm2;Birc3
Male-sham vs Male-surgery	Cluster_5	GOBP_CELL_CYCLE_G1_S_PHASE_TRANSITION	0.0017741	0.0445742	0.45506	0.6252	1.89473	27	Id2;Cdkn1a;Egfr;Rgcc;Fam107a;Tcim;Myc;Bach1;Rrm2;Gli1;Ccnd3;Adamts1;Bcl2;Plk2
Male-sham vs Male-surgery	Cluster_5	GOBP_CELL_CYCLE_PHASE_TRANSITION	0.000409308	0.0179699	0.498493	0.571027	1.9087	41	Id2;Cdkn1a;Dusp1;Aven;Egfr;Rgcc;Fam107a;Tcim;Myc;Nabp1;Bach1;Rrm2;Gli1;Ccnd3;Adamts1;Bcl2;Plk2
Male-sham vs Male-surgery	Cluster_5	GOBP_DEFENSE_RESPONSE	1.02177e-05	0.00165152	0.593325	-0.439206	-1.74387	227	C4b;Serpina3n;Ifit3;Lgals3bp;Cx3cl1;Usp18;Ifi27;Ddx60;Gsn;Irf7;A2m;Lgals3;Rarres2;Bst2;Isg15;Ccl19;Cyba;Csf1;Dusp10;Abhd12;Rnf213;Cxcl10;Lcn2;Irf9;Dhx58;Nlrc5;Stat1;Tlr2;Tap1;Dcdc2a;Lag3;Pla2g7;C3;Serping1;Icosl;Cfb;Chil1;Tlr3;Osmr;Traf3ip1;Rtp4;Ifitm3;Il10rb;Ifih1;Tubb4b;S1pr3;Isg20;Rsad2;Vamp8;Unc93b1;Agbl4;Parp14;Eif2ak2;Lgr4;Tifa;Irgm1;Zfp36;Gbp3;Plgrkt
Male-sham vs Male-surgery	Cluster_5	GOBP_DEFENSE_RESPONSE_TO_OTHER_ORGANISM	8.76753e-09	1.19326e-05	0.74774	-0.561068	-2.11536	140	C4b;Ifit3;Cx3cl1;Usp18;Ifi27;Ddx60;Gsn;Irf7;A2m;Lgals3;Rarres2;Bst2;Isg15;Ccl19;Cyba;Csf1;Dusp10;Rnf213;Cxcl10;Lcn2;Irf9;Dhx58;Nlrc5;Stat1;Tlr2;Lag3;C3;Serping1;Cfb;Tlr3;Traf3ip1;Rtp4;Ifitm3;Il10rb;Ifih1;Tubb4b;Isg20;Rsad2;Vamp8;Unc93b1;Agbl4;Parp14;Eif2ak2;Lgr4;Tifa;Irgm1
Male-sham vs Male-surgery	Cluster_5	GOBP_DEFENSE_RESPONSE_TO_SYMBIONT	1.11923e-06	0.000507756	0.643552	-0.66912	-2.19393	55	Ifit3;Ifi27;Ddx60;Irf7;Bst2;Isg15;Cxcl10;Irf9;Dhx58;Nlrc5;Stat1;Tlr2;Tlr3;Traf3ip1;Rtp4;Ifitm3;Il10rb;Ifih1;Isg20;Rsad2;Vamp8;Unc93b1;Agbl4;Eif2ak2
Male-sham vs Male-surgery	Cluster_5	GOBP_ENERGY_DERIVATION_BY_OXIDATION_OF_ORGANIC_COMPOUNDS	0.000368583	0.0171987	0.498493	0.561827	1.933	50	mt-Atp8;mt-Nd1;Pygb;Gpd1;Idh2;mt-Cytb;mt-Nd4l;mt-Atp6;mt-Co3;Nupr1;mt-Co2;Ppp1r3g;Gfpt2;Myc;Slc25a18;mt-Nd2;Ppp1r1a;mt-Nd5;mt-Co1
Male-sham vs Male-surgery	Cluster_5	GOBP_FOREBRAIN_DEVELOPMENT	5.49838e-05	0.00575638	0.557332	0.500753	1.88697	83	Slc1a2;Id2;Adgrg1;Lhx2;Cntnap2;Slc7a11;Ntrk2;Egfr;Wnt7a;Mfsd2a;Srf;Myc;Akna;Sall1;Lef1;Robo2;Tsku;Notch1;Gli1;Nin;Lrp8;Dab1;Atp1a2;Gli3;Arl13b;Fyn;Nr2e1;Dclk2;Olig2;Axl;Hes5;Slc38a2
Male-sham vs Male-surgery	Cluster_5	GOBP_GENERATION_OF_PRECURSOR_METABOLITES_AND_ENERGY	6.46932e-05	0.0062891	0.538434	0.529586	1.95363	71	Aldoc;mt-Atp8;mt-Nd1;Pygb;Gpd1;Idh2;mt-Cytb;mt-Nd4l;mt-Atp6;mt-Co3;Nupr1;mt-Co2;Pfkl;Ppp1r3g;Gfpt2;Myc;Slc25a18;mt-Nd2;Me1;Ppp1r1a;Pgm1;Ddit4;mt-Nd5;mt-Co1
Male-sham vs Male-surgery	Cluster_5	GOBP_HEAD_DEVELOPMENT	0.000271343	0.0142038	0.498493	0.382735	1.58884	168	Slc1a2;Glud1;Id2;Adgrg1;Selenop;Id1;Lhx2;Ndrg2;Cntnap2;Slc7a11;Ntrk2;Egfr;Wnt7a;Padi2;Nlgn2;Mfsd2a;Srf;Pou3f4;Myc;Akna;Sall1;Lef1;Robo2;Tsku;Crispld2;Ddit4;Amigo2;Notch1;Basp1;Gli1;mt-Co1;Nin;Lrp8;Dab1;Serpine2;Gdf10;Atp1a2;Gli3;Arl13b;Bcl2;Nrcam;Pfkfb3;Fyn;Sox9;Nr2e1;Dclk2;Fzd1;Olig2;Axl;Hes5;S100a1;Slc38a2;Eml1;Hes1;Nrp1;Fzd4;Plekha1;Arrb2;Ctnna2;Tyro3;Atp1b2;Ascl1;Csrnp1;Grin2c;Dlg5;Ptch1;Tipa…
Male-sham vs Male-surgery	Cluster_5	GOBP_IMMUNE_EFFECTOR_PROCESS	0.000840904	0.0260107	0.477271	-0.486342	-1.69483	88	C4b;Ddx60;Irf7;Parp3;A2m;Foxj1;Lgals3;Bst2;Ccl19;Dusp10;Dhx58;Lag3;C3;Serping1;Cfb;Tlr3;Cracr2a;Tubb4b;Rsad2;Vamp8;Slc7a5;B2m
Male-sham vs Male-surgery	Cluster_5	GOBP_IMMUNE_RESPONSE	2.09351e-05	0.00284437	0.57561	-0.430621	-1.70488	223	C4b;Ifit3;Cx3cl1;Usp18;Ifi27;Ddx60;Gsn;Irf7;Parp3;A2m;Foxj1;Lgals3;Rarres2;Bst2;Isg15;Ccl19;Cyba;Csf1;Dusp10;Cxcl10;Lcn2;Dhx58;Cav1;Nlrc5;Stat1;Tlr2;Tap1;Lag3;Thy1;C3;Serping1;Icosl;Cfb;Pawr;Tlr3;Ifitm3;Cracr2a;Il10rb;Ifih1;Tubb4b;Isg20;Rsad2;Vamp8;Unc93b1;Slc7a5;B2m;Parp14;Eif2ak2;Lgr4;Tifa;Irgm1;Tapbp;Gbp3;Lrp1;Tril;Icam1;Socs1;Trim25;Kmt5c;Lif;Cd274;Irgm2;Ifit1;Alpk1;Birc3;Apln
Male-sham vs Male-surgery	Cluster_5	GOBP_INNATE_IMMUNE_RESPONSE	7.14057e-08	4.85916e-05	0.704976	-0.575306	-2.10305	114	C4b;Ifit3;Cx3cl1;Usp18;Ifi27;Ddx60;Gsn;Irf7;A2m;Lgals3;Rarres2;Bst2;Isg15;Ccl19;Cyba;Csf1;Dusp10;Cxcl10;Lcn2;Dhx58;Nlrc5;Stat1;Tlr2;Lag3;C3;Serping1;Cfb;Tlr3;Ifitm3;Ifih1;Tubb4b;Isg20;Rsad2;Unc93b1;Parp14;Eif2ak2;Lgr4;Tifa;Irgm1
Male-sham vs Male-surgery	Cluster_5	GOBP_MAINTENANCE_OF_LOCATION	0.000632102	0.0224456	0.477271	-0.572102	-1.87613	54	Cx3cl1;Gsn;Flna;Ccl19;Cyba;Rnf213;Cxcl10;Lcn2;Cav1;Mest;Thy1;C3;Nol3;Abca1;Syne1;Dmd
Male-sham vs Male-surgery	Cluster_5	GOBP_MICROTUBULE_BASED_MOVEMENT	0.000160136	0.0108973	0.518848	-0.566781	-1.87576	60	Enkur;Cfap69;Tekt1;Fmn2;Odad1;Dnai4;Cfap44;Drc1;Kif21b;Cfap54;Ift81;Traf3ip1;Iqcg;Spef2;Dnai2;Agbl4;Kif6;Armc2;Dnah9;Dync2li1;Kif9;Bag3;Spag16;Bicdl1
Male-sham vs Male-surgery	Cluster_5	GOBP_MICROTUBULE_BASED_PROCESS	0.000177318	0.0109695	0.518848	-0.483473	-1.76735	114	Flna;Enkur;Parp3;Cfap69;Tekt1;Fmn2;Foxj1;Odad1;Macf1;Dnai4;Cfap44;Dag1;Drc1;Met;Kif21b;Cfap54;Odf2;Ift81;Traf3ip1;Ccdc88c;Tubb4b;Iqcg;Apc2;Spef2;Dnajb13;Katnal2;Dnai2;Agbl4;Kif6;Armc2;Togaram2;Dock7;Dnah9;Dync2li1;Kif9;Bag3;Spag16;Map7;Gnai1;Bicdl1
Male-sham vs Male-surgery	Cluster_5	GOBP_MITOTIC_CELL_CYCLE_PHASE_TRANSITION	0.00194371	0.0464103	0.45506	0.569898	1.85476	36	Id2;Cdkn1a;Dusp1;Aven;Egfr;Rgcc;Fam107a;Myc;Nabp1;Bach1;Rrm2;Ccnd3;Adamts1;Bcl2;Plk2
Male-sham vs Male-surgery	Cluster_5	GOBP_NEGATIVE_REGULATION_OF_IMMUNE_RESPONSE	0.00129293	0.036758	0.45506	-0.634777	-1.84334	30	Usp18;Parp3;A2m;Foxj1;Lgals3;Isg15;Dusp10;Dhx58;Nlrc5;Serping1
Male-sham vs Male-surgery	Cluster_5	GOBP_NEGATIVE_REGULATION_OF_INNATE_IMMUNE_RESPONSE	0.0011502	0.034031	0.45506	-0.764897	-1.8886	15	Usp18;A2m;Isg15;Dusp10;Dhx58;Nlrc5;Serping1
Male-sham vs Male-surgery	Cluster_5	GOBP_NUCLEOBASE_CONTAINING_SMALL_MOLECULE_METABOLIC_PROCESS	0.000124454	0.00996365	0.518848	0.49173	1.82325	77	Aldoc;Acot11;mt-Atp8;Gpd1;mt-Atp6;Acsbg1;Nupr1;mt-Co2;Pfkl;Gfpt2;Tmsb4x;Myc;Adk;Me1;Rrm2;Pgm1;Ddit4;Tpst2;Smpdl3a;Pmm1;Acsl6;Hmgcs1;Adcy2;Rhoq;Ampd3;Abhd14b;Acsl3;Hmgcr;Crot;Papss2;Nudt4
Male-sham vs Male-surgery	Cluster_5	GOBP_NUCLEOSIDE_DIPHOSPHATE_METABOLIC_PROCESS	0.0006225	0.0224456	0.477271	0.688427	1.98544	22	Aldoc;Gpd1;Nupr1;Pfkl;Myc;Rrm2;Pgm1;Ddit4
Male-sham vs Male-surgery	Cluster_5	GOBP_NUCLEOTIDE_PHOSPHORYLATION	0.000659679	0.0224456	0.477271	0.702386	1.96445	19	Aldoc;Gpd1;Nupr1;Pfkl;Myc;Pgm1;Ddit4
Male-sham vs Male-surgery	Cluster_5	GOBP_ORGANIC_ACID_BIOSYNTHETIC_PROCESS	0.000251399	0.0136862	0.498493	0.592005	1.98588	42	Glud1;Mgll;Cbs;Acsbg1;Cyp2d22;Abcd2;Fabp5;Fads2;Cyp4f15;Apoc1;Abhd2;Gstp1;Bcat2;Fads3
Male-sham vs Male-surgery	Cluster_5	GOBP_ORGANIC_ACID_METABOLIC_PROCESS	0.000802242	0.0259965	0.477271	0.399779	1.61753	132	Glud1;Aldoc;Acot11;Mgll;Cbs;Gpd1;Idh2;Acsbg1;Slc7a11;Nupr1;Pfkl;Gpt2;Cyp2d22;Mfsd2a;Gfpt2;Abcd2;Fabp5;Myc;Azin1;Fads2;Cyp4f15;Me1;Pgm1;Ddit4;Tpst2;Ddah1;Apoc1;Acsl6;Abhd2;Dagla;Gstp1;Hdc;Bcat2;Aldh1l1;Adhfe1;Fads3;Acox3;Abhd14b;Acsl3;Gstm7;Sox9;Crot;Papss2
Male-sham vs Male-surgery	Cluster_5	GOBP_ORGANOPHOSPHATE_METABOLIC_PROCESS	0.000564085	0.0213255	0.477271	0.404311	1.63587	132	Aldoc;Acot11;mt-Atp8;Gpd1;mt-Atp6;Acsbg1;Nupr1;mt-Co2;Pfkl;Socs3;Mfsd2a;Inpp5a;Gfpt2;Fabp5;Tmsb4x;Myc;Adk;Isyna1;Me1;Rrm2;Pgm1;Ddit4;Tpst2;Smpdl3a;Apoc1;Acsl6;Hmgcs1;Adcy2;Inpp4a;Rhoq;Itpkc;Ampd3;Abhd14b;Acsl3;Gk;Pfkfb3;Plpp3;Hmgcr;Crot;Papss2;Nudt4
Male-sham vs Male-surgery	Cluster_5	GOBP_OXIDATIVE_PHOSPHORYLATION	8.2943e-06	0.00161265	0.593325	0.788524	2.22604	20	mt-Atp8;mt-Nd1;mt-Cytb;mt-Nd4l;mt-Atp6;mt-Co3;Nupr1;mt-Co2;Myc;mt-Nd2;mt-Nd5;mt-Co1
Male-sham vs Male-surgery	Cluster_5	GOBP_PROTON_TRANSMEMBRANE_TRANSPORT	0.00164371	0.0422092	0.45506	0.687629	1.89348	18	mt-Atp8;mt-Cytb;mt-Atp6;mt-Co3;mt-Co2;Slc15a2;Tmsb4x;Slc25a5;Slc25a18;mt-Nd5;mt-Co1
Male-sham vs Male-surgery	Cluster_5	GOBP_PURINE_CONTAINING_COMPOUND_METABOLIC_PROCESS	0.000176345	0.0109695	0.518848	0.53394	1.93584	62	Aldoc;Acot11;mt-Atp8;Gpd1;mt-Atp6;Acsbg1;Nupr1;mt-Co2;Pfkl;Tmsb4x;Myc;Adk;Pgm1;Ddit4;Tpst2;Acsl6;Hmgcs1;Adcy2;Rhoq;Ampd3;Abhd14b;Acsl3;Hmgcr;Crot;Papss2;Nudt4;Ogdhl;Nt5c2
Male-sham vs Male-surgery	Cluster_5	GOBP_PYRUVATE_METABOLIC_PROCESS	0.000328219	0.0159538	0.498493	0.720904	2.01624	19	Aldoc;Gpd1;Nupr1;Pfkl;Myc;Me1;Pgm1;Ddit4
Male-sham vs Male-surgery	Cluster_5	GOBP_REGULATION_OF_CELL_CYCLE	0.000826452	0.0260107	0.477271	0.413029	1.64489	117	Id2;Id3;Cdkn1a;Axin2;Junb;Lfng;Dusp1;Aven;Tgfb2;Nupr1;Egfr;Rgcc;Cables1;Fam107a;Bcl6;Tcim;Myc;Skil;Nabp1;Rrm2;Gli1;Tom1l1;Zfp703;Hspa1a;Ccnd3;Btg1;Adamts1;Cetn2;Hexim1;Ccnyl1;Gadd45g;Bcl2;Plk2;Sox9;Sdcbp;Nr2e1;Fzd9
Male-sham vs Male-surgery	Cluster_5	GOBP_REGULATION_OF_CELL_CYCLE_PHASE_TRANSITION	0.000486726	0.0194366	0.498493	0.604952	1.96884	36	Id2;Cdkn1a;Dusp1;Aven;Egfr;Rgcc;Fam107a;Tcim;Nabp1;Rrm2;Gli1;Ccnd3;Adamts1;Bcl2;Plk2
Male-sham vs Male-surgery	Cluster_5	GOBP_REGULATION_OF_CELL_CYCLE_PROCESS	0.00186933	0.0454313	0.45506	0.484767	1.74329	60	Id2;Cdkn1a;Axin2;Dusp1;Aven;Egfr;Rgcc;Fam107a;Bcl6;Tcim;Myc;Nabp1;Rrm2;Gli1;Tom1l1;Hspa1a;Ccnd3;Adamts1;Cetn2;Bcl2;Plk2;Sox9
Male-sham vs Male-surgery	Cluster_5	GOBP_REGULATION_OF_ENDOTHELIAL_CELL_MIGRATION	0.00140779	0.0375686	0.45506	0.543886	1.80285	39	Agt;Serpinf1;Vegfa;Mef2c;Rgcc;Adamts9;Wnt7a;Fgf18;Tmsb4x;Hspb1;Notch1;Fgf1;Nfe2l2;Plk2;Plpp3;Nr2e1;Dnaja4;Fgfr1;Sparc;Nrp1
Male-sham vs Male-surgery	Cluster_5	GOBP_REGULATION_OF_IMMUNE_EFFECTOR_PROCESS	0.00086366	0.0261209	0.477271	-0.565308	-1.85222	53	Ddx60;Parp3;A2m;Foxj1;Lgals3;Bst2;Ccl19;Dusp10;Dhx58;Lag3;C3;Serping1;Tlr3;Rsad2;Vamp8;Slc7a5;B2m;Tril;Icam1;Kmt5c
Male-sham vs Male-surgery	Cluster_5	GOBP_REGULATION_OF_IMMUNE_RESPONSE	0.000107501	0.0091443	0.538434	-0.478717	-1.77537	126	C4b;Usp18;Ddx60;Irf7;Parp3;A2m;Foxj1;Lgals3;Isg15;Ccl19;Cyba;Dusp10;Dhx58;Cav1;Nlrc5;Tlr2;Lag3;Thy1;C3;Serping1;Icosl;Cfb;Pawr;Tlr3;Ifih1;Rsad2;Vamp8;Unc93b1;B2m;Parp14;Lgr4;Tifa;Irgm1;Tapbp;Tril;Socs1;Trim25;Kmt5c;Cd274;Irgm2;Alpk1;Birc3
Male-sham vs Male-surgery	Cluster_5	GOBP_REGULATION_OF_MITOTIC_CELL_CYCLE_PHASE_TRANSITION	0.00136282	0.037096	0.45506	0.60748	1.88239	31	Id2;Cdkn1a;Dusp1;Aven;Egfr;Rgcc;Fam107a;Nabp1;Rrm2;Ccnd3;Adamts1;Bcl2;Plk2
Male-sham vs Male-surgery	Cluster_5	GOBP_REGULATION_OF_PHOSPHATIDYLINOSITOL_3_KINASE_SIGNALING	0.000655272	0.0224456	0.477271	0.711098	1.9581	18	Agt;Myoc;Tgfb2;Prr5;Ntrk2;Egfr;Ptpn13;Plxnb1;Serpine2
Male-sham vs Male-surgery	Cluster_5	GOBP_REGULATION_OF_RESPONSE_TO_BIOTIC_STIMULUS	0.00049984	0.0194366	0.477271	-0.572717	-1.8642	52	Cx3cl1;Usp18;Ddx60;Irf7;A2m;Isg15;Cyba;Dusp10;Dhx58;Nlrc5;Stat1;Lag3;Serping1;Traf3ip1;Parp14;Irgm1;Socs1;Cd274;Irgm2;Ifit1;Birc3
Male-sham vs Male-surgery	Cluster_5	GOBP_RESPIRATORY_ELECTRON_TRANSPORT_CHAIN	0.000318042	0.0159538	0.498493	0.722544	2.02083	19	mt-Nd1;Gpd1;mt-Cytb;mt-Nd4l;mt-Co3;mt-Co2;Slc25a18;mt-Nd2;mt-Nd5;mt-Co1
Male-sham vs Male-surgery	Cluster_5	GOBP_RESPONSE_TO_LIGHT_STIMULUS	0.000208532	0.0123397	0.518848	0.569076	1.93155	45	Slc1a2;Id2;Cdkn1a;Slc7a11;Egfr;Bhlhe40;Fos;Myc;Bcl3;Cry2;Scara3;Per1;Atp1a2;Bcl2;Hmgcr
Male-sham vs Male-surgery	Cluster_5	GOBP_RESPONSE_TO_VIRUS	2.29891e-05	0.00284437	0.57561	-0.59259	-1.99863	69	Ifit3;Ifi27;Ddx60;Irf7;Bst2;Isg15;Ccl19;Cxcl10;Odc1;Irf9;Dhx58;Nlrc5;Stat1;Tlr2;Tlr3;Traf3ip1;Rtp4;Ifitm3;Il10rb;Ifih1;Isg20;Rsad2;Vamp8;Unc93b1;Agbl4;Eif2ak2;Irgm1
Male-sham vs Male-surgery	Cluster_5	GOBP_RIBONUCLEOSIDE_DIPHOSPHATE_METABOLIC_PROCESS	0.000379105	0.0171987	0.498493	0.718127	2.00848	19	Aldoc;Gpd1;Nupr1;Pfkl;Myc;Rrm2;Pgm1;Ddit4
Male-sham vs Male-surgery	Cluster_5	GOBP_RIBOSE_PHOSPHATE_METABOLIC_PROCESS	7.32279e-05	0.00664421	0.538434	0.55072	1.97229	59	Aldoc;Acot11;mt-Atp8;Gpd1;mt-Atp6;Acsbg1;Nupr1;mt-Co2;Pfkl;Tmsb4x;Myc;Adk;Pgm1;Ddit4;Tpst2;Acsl6;Hmgcs1;Adcy2;Rhoq;Ampd3;Abhd14b;Acsl3;Hmgcr;Crot;Papss2;Nudt4;Ogdhl;Nt5c2
Male-sham vs Male-surgery	Cluster_5	GOBP_SMALL_MOLECULE_BIOSYNTHETIC_PROCESS	0.000141926	0.0101664	0.518848	0.477923	1.81158	87	Glud1;Mgll;Cbs;Gpd1;Acsbg1;Egr1;Dkk3;Cyp2d22;Abcd2;Fabp5;Cyp51;Adk;Fads2;Cyp4f15;Isyna1;Foxo1;Pgm1;Fgf1;Apoc1;Hmgcs1;Abhd2;Gstp1;Bcat2;Itpkc;Fads3
Male-sham vs Male-surgery	Cluster_5	GOBP_SMALL_MOLECULE_METABOLIC_PROCESS	0.000137145	0.0101664	0.518848	0.351889	1.53862	255	Glud1;Aldoc;Acot11;Mgll;Cbs;mt-Atp8;Rlbp1;Gpd1;Idh2;mt-Atp6;Acsbg1;Egr1;Slc7a11;Nupr1;mt-Co2;Pfkl;Ppp1r3g;Dkk3;Gpt2;Cyp2d22;Mfsd2a;Inpp5a;Gfpt2;Abcd2;Fabp5;Tmsb4x;Myc;Cyp51;Adk;Azin1;Sfxn1;Fads2;Cyp4f15;Isyna1;Me1;Foxo1;Tsku;Rrm2;Pgm1;Ddit4;Tpst2;Smpdl3a;Ddah1;Fgf1;Pmm1;Apoc1;Acsl6;Car8;Hmgcs1;Adcy2;Abhd2;Inpp4a;Dagla;Gstp1;Rhoq;Hdc;Bcat2;Aldh1l1;Adhfe1;Itpkc;Fads3;Ampd3;Acox3;Abhd14b;Acsl3;Gk;Pf…
Male-sham vs Male-surgery	Cluster_5	GOBP_SULFUR_COMPOUND_BIOSYNTHETIC_PROCESS	0.000243473	0.0136862	0.518848	0.673082	2.02964	25	Slc1a2;Cbs;Acsbg1;Slc7a11;Chst2;Acsl6;Gstp1;Acsl3;Nfe2l2;B3gnt2;Chst1;Papss2
Male-sham vs Male-surgery	Cluster_5	GOBP_TELENCEPHALON_DEVELOPMENT	1.09212e-05	0.00165152	0.593325	0.588851	2.08455	56	Slc1a2;Id2;Adgrg1;Lhx2;Cntnap2;Slc7a11;Ntrk2;Egfr;Mfsd2a;Srf;Sall1;Lef1;Robo2;Tsku;Nin;Lrp8;Dab1;Atp1a2;Gli3;Arl13b;Nr2e1;Dclk2;Hes5;Slc38a2
Male-sham vs Male-surgery	Cluster_6	GOBP_ADAPTIVE_IMMUNE_RESPONSE_BASED_ON_SOMATIC_RECOMBINATION_OF_IMMUNE_RECEPTORS_BUILT_FROM_IMMUNOGLOBULIN_SUPERFAMILY_DOMAINS	0.000409929	0.0134317	0.498493	-0.604152	-1.81448	66	C4b;Il6;Icam1;Rsad2;Zc3h12a;Nfkbiz;C1qb;B2m;Stat3;Tnfaip3;Bcl3;C3;H2-D1;Arid5a
Male-sham vs Male-surgery	Cluster_6	GOBP_AMIDE_BIOSYNTHETIC_PROCESS	0.000258427	0.00994942	0.498493	-0.649039	-1.88901	54	Zfp36;Il6;Btg2;Zfp36l1;Zc3h12a;Cyp1b1;Stat3;Enc1;Bcl3;Hspb1
Male-sham vs Male-surgery	Cluster_6	GOBP_BIOLOGICAL_PROCESS_INVOLVED_IN_INTERSPECIES_INTERACTION_BETWEEN_ORGANISMS	0.000111659	0.00636871	0.538434	-0.461704	-1.58449	280	Zfp36;C4b;Il6;Nr4a1;Icam1;Cxcl10;Rsad2;Gbp5;Ifit3;Fos;Irgm1;Zc3h12a;Ifi27;C1qb;Slc15a3;Grn;Usp18;Hspa1a;B2m;Rtp4;Jun;Mpeg1;Tnfaip3;Ncf2;Isg15;Socs1;Rgs1;Tent5a;Cd14;Bcl3;Nrros;Bst2;C3;Plscr1;Stat1;H2-D1;Arid5a;Gbp3;Il1a;Gch1;Isg20;Hspb1;Fosl1;Scn7a;Fn1;Rel;Rnf19b;Tnfrsf1a;Ifngr2;Ifih1;Tmprss2;Ifit1;Lacc1;Mapkapk2;Ass1;Vamp8;Ccl4;Il1b;Lgals9;Sbno2;Ccl3;Nlrc5;Rab43;Cxcl1;Csf1r;Rab20;Fgl2;Traf3ip1
Male-sham vs Male-surgery	Cluster_6	GOBP_BLOOD_VESSEL_MORPHOGENESIS	0.00131619	0.030516	0.45506	-0.494661	-1.63396	157	Il6;Nr4a1;Klf2;Zfp36l1;Cxcl10;Egr3;Junb;Zc3h12a;Rgcc;Plk2;Cyp1b1;Sat1;Hmox1;Grn;Tiparp;Stat3;Id1;Smoc2;Jun;Foxc1;Tnfaip3;C3;Stat1;Hk2;Il1a;Hspb1;Fn1;Ccn2
Male-sham vs Male-surgery	Cluster_6	GOBP_CELLULAR_RESPONSE_TO_BIOTIC_STIMULUS	0.000643273	0.0186913	0.477271	-0.619989	-1.81297	55	Zfp36;Il6;Cxcl10;Irgm1;Zc3h12a;Tnfaip3;Cd14;Arid5a;Il1a;Ddit3;Ass1;Il1b;Sbno2;Ccl3;Cxcl1;Bcl2l11
Male-sham vs Male-surgery	Cluster_6	GOBP_CELLULAR_RESPONSE_TO_CHEMICAL_STRESS	0.000148983	0.00699664	0.518848	-0.639221	-1.90113	62	Il6;Klf2;Nr4a3;Zfp36l1;Fos;Zc3h12a;Nr4a2;Ripk1;Cyp1b1;Dnaja1;Hmox1;Hspa1a;Mcl1;Jun;Tnfaip3;Errfi1;Ddit3;Gch1;Hspb1
Male-sham vs Male-surgery	Cluster_6	GOBP_CELLULAR_RESPONSE_TO_INTERLEUKIN_1	0.00261278	0.0452099	0.431708	-0.686859	-1.81987	30	Il6;Klf2;Egr1;Zc3h12a
Male-sham vs Male-surgery	Cluster_6	GOBP_CELLULAR_RESPONSE_TO_MOLECULE_OF_BACTERIAL_ORIGIN	0.00158522	0.0339987	0.45506	-0.631683	-1.81512	50	Zfp36;Il6;Cxcl10;Irgm1;Zc3h12a;Tnfaip3;Cd14;Arid5a;Il1a;Ass1;Il1b;Sbno2;Ccl3;Cxcl1
Male-sham vs Male-surgery	Cluster_6	GOBP_CELLULAR_RESPONSE_TO_OXYGEN_CONTAINING_COMPOUND	0.00103853	0.0257957	0.45506	-0.452628	-1.5426	240	Zfp36;Il6;Nr4a1;Klf2;Icam1;Nr4a3;Zfp36l1;Cxcl10;Egr1;Adrb2;Socs3;Fos;Irgm1;Zc3h12a;Nr4a2;Ripk1;Cyp1b1;Stat3;Id1;Jun;Pdgfb;Tnfaip3;Errfi1;Socs1;Cd14;Stat1;Arid5a;Il1a;Gch1
Male-sham vs Male-surgery	Cluster_6	GOBP_CELLULAR_RESPONSE_TO_PEPTIDE	0.00271361	0.0464329	0.431708	-0.532265	-1.64428	86	Nr4a1;Klf2;Icam1;Nr4a3;Zfp36l1;Adrb2;Socs3;Nr4a2;Cyp1b1;Stat3;Id1;Errfi1;Socs1;Stat1;Rab8b;Lgmn;Ass1;Kank1;Eef2k;Il1b
Male-sham vs Male-surgery	Cluster_6	GOBP_CELLULAR_RESPONSE_TO_STRESS	8.90259e-05	0.00571249	0.538434	-0.471271	-1.61308	269	Zfp36;Il6;Klf2;Btg2;Nr4a3;Zfp36l1;Cxcl10;Gfap;Egr1;Fos;Zc3h12a;Nr4a2;Ripk1;Rgcc;Unc5cl;Plk2;Cyp1b1;Nuak2;Dnaja1;Hmox1;Grn;Hspa1a;B2m;Mcl1;Gadd45g;Id2;Jun;Eid3;Tnfaip3;Errfi1;Ier3;Bcl3;Shisa5;Lmna;Sik1;Hk2;Il1a;Ddit3;Gch1;Hspb1;Ccn2;Rhbdd2;Atf3;Rel
Male-sham vs Male-surgery	Cluster_6	GOBP_CELL_ACTIVATION	0.00202961	0.0403999	0.431708	-0.445985	-1.50901	218	Il6;Icam1;Nr4a3;Zfp36l1;Cxcl10;Egr3;Egr1;Rsad2;Zc3h12a;Klf6;Nfkbiz;Rgcc;Hmox1;Grn;B2m;Id2;Stat3;Il15ra;Jun;Pdgfb;Tnfaip3;Socs1;Bcl3;Bst2;Plscr1;Ildr2;Il1a;Hspb1;Fn1;Ccn2;Hlx;Ifngr2;Dlg5;Dock8;Nfil3;Dock2;Tcirg1;Dgkz;Vamp8;Il1b;Lgals9;Sbno2;Ccl3;Laptm5;Mertk;Thbs1;Smad7;Map3k8;Fgl2;Parp3;Tgfbr1;Plek;Ceacam1;Ifngr1;Vcl;C1qa;Csf1;Timp1;Irs2;Ctsc;Capn3;Hmgb3;Rorc;Mafb;Plcb1;Jund;Axl;Nfkbid;Icosl
Male-sham vs Male-surgery	Cluster_6	GOBP_CIRCULATORY_SYSTEM_DEVELOPMENT	0.000200321	0.00856929	0.518848	-0.461293	-1.58004	261	Il6;Nr4a1;Klf2;Zfp36l1;Cxcl10;Egr3;Junb;Egr1;Socs3;Adra1a;Zc3h12a;Rgcc;Plk2;Cyp1b1;Sat1;Hmox1;Robo2;Grn;Tiparp;Id2;Stat3;Id1;Smoc2;Jun;Foxc1;Pdgfb;Tnfaip3;Errfi1;Dlc1;C3;Stat1;Lmna;Sik1;Hk2;Il1a;Ddit3;Hspb1;Fosl1;Fn1;Ccn2;Mef2a;Id3;Tnfrsf1a;Adam12;F3
Male-sham vs Male-surgery	Cluster_6	GOBP_CYTOKINE_PRODUCTION	1.58654e-05	0.00174519	0.57561	-0.542884	-1.79974	162	Zfp36;Il6;Klf2;Nr4a3;Egr1;Rsad2;Gbp5;Zc3h12a;Ripk1;Rgcc;Cyp1b1;Hmox1;Hspa1a;B2m;Stat3;Tnfaip3;Isg15;Errfi1;Socs1;Cd14;Ltbp3;Bcl3;Nrros;Bst2;C3;Stat1;H2-D1;Chia1;Arid5a;Il1a;Ddit3;Hspb1;Fn1;Rel;F3;Ifih1;Il16;Lacc1;Dtx4;Mapkapk2;Il1b;Lgals9;Ccl3;Laptm5;Pld3;Mertk;Thbs1;Smad7;Csf1r;C3ar1
Male-sham vs Male-surgery	Cluster_6	GOBP_DEFENSE_RESPONSE	3.2897e-06	0.000633267	0.627257	-0.492347	-1.69112	290	Zfp36;C4b;Il6;Cxcl10;Rsad2;Socs3;Gbp5;Ifit3;Fos;Irgm1;Zc3h12a;Ripk1;Nfkbiz;Plk2;Ifi27;C1qb;Slc15a3;Hmox1;Grn;Usp18;Rtp4;Stat3;Mpeg1;Tnfaip3;Ncf2;Isg15;Socs1;Cd14;Bcl3;Nrros;Bst2;C3;Plscr1;Stat1;H2-D1;Chia1;Arid5a;Gbp3;Il1a;Gch1;Isg20;Fosl1;Fn1;Rel;Rnf19b;Tnfrsf1a;Ifngr2;F3;Ifih1;Ifit1;Igfbp4;Lgals3bp;Il16;Lacc1;Tcirg1;Mapkapk2;Ass1;Lxn;Vamp8;Ccl4;Atp1a2;Il1b;Lgals9;Lsp1;Sbno2;Ccl3;Laptm5;Pld3;Thb…
Male-sham vs Male-surgery	Cluster_6	GOBP_DEFENSE_RESPONSE_TO_OTHER_ORGANISM	0.00106496	0.0260324	0.45506	-0.4728	-1.58077	184	C4b;Il6;Cxcl10;Rsad2;Gbp5;Ifit3;Irgm1;Zc3h12a;Ifi27;C1qb;Slc15a3;Grn;Usp18;Rtp4;Mpeg1;Tnfaip3;Ncf2;Isg15;Socs1;Cd14;Bcl3;Nrros;Bst2;C3;Plscr1;Stat1;H2-D1;Arid5a;Gbp3;Gch1;Isg20;Rel;Rnf19b;Tnfrsf1a;Ifngr2;Ifih1;Ifit1;Lacc1;Ass1;Vamp8;Ccl4;Il1b;Lgals9;Ccl3;Nlrc5;Rab43;Csf1r;Rab20;Fgl2;Traf3ip1
Male-sham vs Male-surgery	Cluster_6	GOBP_EPIDERMAL_CELL_DIFFERENTIATION	0.0024106	0.0436744	0.431708	-0.6882	-1.82342	30	Zfp36;Zfp36l1;Maff;Foxc1;Errfi1;Il1a
Male-sham vs Male-surgery	Cluster_6	GOBP_EPITHELIAL_CELL_APOPTOTIC_PROCESS	2.58241e-05	0.00248557	0.57561	-0.80749	-2.07056	25	Zfp36;Il6;Icam1;Zfp36l1;Rgcc;Hmox1;Tnfaip3
Male-sham vs Male-surgery	Cluster_6	GOBP_EPITHELIAL_CELL_PROLIFERATION	5.48679e-05	0.00384076	0.557332	-0.587945	-1.84276	97	Zfp36;Il6;Nr4a1;Nr4a3;Zfp36l1;Egr3;Rgcc;Hmox1;Grn;B2m;Id2;Stat3;Id1;Jun;Pdgfb;Tnfaip3;Errfi1
Male-sham vs Male-surgery	Cluster_6	GOBP_ERYTHROCYTE_HOMEOSTASIS	0.000527285	0.0159219	0.477271	-0.749255	-1.96018	28	Zfp36;Klf2;Zfp36l1;Hmox1;Hspa1a;B2m;Id2;Stat3;Isg15;Stat1
Male-sham vs Male-surgery	Cluster_6	GOBP_FAT_CELL_DIFFERENTIATION	9.39855e-09	1.44738e-05	0.74774	-0.76568	-2.23901	55	Zfp36;Cebpd;Il6;Nr4a1;Nr4a3;Zfp36l1;Adrb2;Zc3h12a;Nr4a2;Id2;Socs1;Psmb8;Ddit3
Male-sham vs Male-surgery	Cluster_6	GOBP_HOMEOSTASIS_OF_NUMBER_OF_CELLS	0.000403339	0.0134317	0.498493	-0.640596	-1.86444	54	Zfp36;Il6;Klf2;Zfp36l1;Hmox1;Hspa1a;B2m;Id2;Stat3;Tnfaip3;Isg15;Stat1;Ildr2
Male-sham vs Male-surgery	Cluster_6	GOBP_HUMORAL_IMMUNE_RESPONSE	0.00189089	0.0388262	0.45506	-0.71001	-1.86749	29	C4b;Il6;Cxcl10;Rgcc;C1qb;Bcl3;C3
Male-sham vs Male-surgery	Cluster_6	GOBP_IMMUNE_EFFECTOR_PROCESS	0.00113732	0.0269458	0.45506	-0.514974	-1.65622	120	C4b;Il6;Icam1;Nr4a3;Rsad2;Zc3h12a;Nfkbiz;Rgcc;C1qb;Hmox1;Grn;B2m;Stat3;Bcl3;Bst2;C3;H2-D1;Arid5a;Rnf19b;Hlx;Lacc1;Dock2;Tcirg1;Vamp8;Il1b;Lgals9;Sbno2;Ccl3;Laptm5;Smad7;Fgl2;Parp3
Male-sham vs Male-surgery	Cluster_6	GOBP_IMMUNE_RESPONSE	0.000242389	0.00977354	0.518848	-0.456597	-1.56804	285	C4b;Il6;Icam1;Nr4a3;Cxcl10;Rsad2;Gbp5;Ifit3;Irgm1;Zc3h12a;Nfkbiz;Rgcc;Plk2;Ifi27;C1qb;Slc15a3;Hmox1;Grn;Usp18;Hspa1a;B2m;Stat3;Mpeg1;Tnfaip3;Ncf2;Isg15;Socs1;Rgs1;Cd14;Bcl3;Nrros;Bst2;C3;Plscr1;Stat1;H2-D1;Arid5a;Gbp3;Il1a;Gch1;Isg20;Rel;Rnf19b;Hlx;Ifih1;Ifit1;Il16;Lacc1;Nfil3;Dock2;Tcirg1;Mapkapk2;Ass1;Dgkz;Vamp8;Ccl4;Il1b;Lgals9;Sbno2;Ccl3;Laptm5;Thbs1;Nlrc5;Rab43;Cxcl1;Smad7;Csf1r;C3ar1;Rab20;…
Male-sham vs Male-surgery	Cluster_6	GOBP_IMMUNE_SYSTEM_DEVELOPMENT	3.07529e-06	0.000633267	0.627257	-0.536868	-1.80373	197	Zfp36;Cebpd;Il6;Klf2;Zfp36l1;Egr3;Junb;Egr1;H4c1;Rsad2;Fos;Zc3h12a;Ripk1;Klf6;Nfkbiz;Tiparp;Hspa1a;B2m;Id2;Stat3;Il15ra;Jun;Foxc1;Pdgfb;Tnfaip3;Isg15;Socs1;Bcl3;Nrros;Stat1;H2-D1;Il1a
Male-sham vs Male-surgery	Cluster_6	GOBP_INFLAMMATORY_RESPONSE	3.78194e-06	0.000647131	0.627257	-0.558789	-1.85247	161	Zfp36;C4b;Il6;Cxcl10;Socs3;Gbp5;Fos;Irgm1;Zc3h12a;Ripk1;Nfkbiz;Plk2;Hmox1;Grn;Usp18;Stat3;Tnfaip3;Cd14;Nrros;C3;Plscr1;Chia1;Il1a;Fn1;Rel;Tnfrsf1a;F3;Igfbp4;Il16;Lacc1;Tcirg1;Mapkapk2;Ass1;Lxn;Vamp8;Ccl4;Il1b;Lgals9;Sbno2;Ccl3;Pld3;Thbs1;Cxcl1;Csf1r;C3ar1
Male-sham vs Male-surgery	Cluster_6	GOBP_INTRACELLULAR_RECEPTOR_SIGNALING_PATHWAY	0.00210964	0.0411246	0.431708	-0.622343	-1.78828	50	Nr4a1;Klf2;Nr4a3;Irgm1;Nr4a2;Slc15a3;Hspa1a;Stat3;Tnfaip3
Male-sham vs Male-surgery	Cluster_6	GOBP_LEUKOCYTE_DIFFERENTIATION	0.00234061	0.0433528	0.431708	-0.500847	-1.61765	126	Il6;Zfp36l1;Egr3;Junb;Egr1;Rsad2;Fos;Zc3h12a;Ripk1;Klf6;Nfkbiz;B2m;Id2;Stat3;Il15ra;Jun;Socs1;Bcl3;Nrros;H2-D1;Il1a;Hlx;Nfil3;Dock2;Tcirg1;Il1b;Lgals9;Sbno2;Ccl3;Mertk;Smad7;Csf1r;Fgl2
Male-sham vs Male-surgery	Cluster_6	GOBP_LEUKOCYTE_MEDIATED_IMMUNITY	0.000149928	0.00699664	0.518848	-0.613783	-1.84297	70	C4b;Il6;Icam1;Nr4a3;Rsad2;C1qb;Hmox1;B2m;Bcl3;Bst2;C3;H2-D1;Arid5a;Rnf19b;Tcirg1;Vamp8;Il1b;Lgals9;Ccl3;Smad7;Parp3;Ceacam1;Irf7
Male-sham vs Male-surgery	Cluster_6	GOBP_LYMPHOCYTE_MEDIATED_IMMUNITY	0.00111392	0.0268038	0.45506	-0.624113	-1.81646	54	C4b;Il6;Icam1;Rsad2;C1qb;B2m;Bcl3;C3;H2-D1;Arid5a;Rnf19b;Tcirg1;Il1b;Lgals9;Smad7;Parp3;Ceacam1;Irf7;C1qa;Ctsc
Male-sham vs Male-surgery	Cluster_6	GOBP_MACROMOLECULE_CATABOLIC_PROCESS	0.000887067	0.0227681	0.477271	-0.492945	-1.6338	160	Zfp36;Il6;Btg2;Zfp36l1;Gfap;Ctsa;Zc3h12a;Ripk1;Plk2;Ifi27;Tiparp;Usp18;Hspa1a;Enc1;Usp2;Psmb9;Tnfaip3;Isg15;Hmgcr;Tent5a;Chia1;Psmb8;Ddit3;Isg20;Nkd2;Azin1;Rhbdd2;Tent5c;Rnf19b;Snrnp70;Herpud1;Uba7;Lgmn;Tcirg1;Mapkapk2;Il1b;Ctsz;Laptm5;Edem1;Zfand2a;Smad7;Gprasp1;Ctsd;Agap2;Gns;Traf4;Ceacam1
Male-sham vs Male-surgery	Cluster_6	GOBP_MUSCLE_ORGAN_DEVELOPMENT	0.00228423	0.0433528	0.431708	-0.558217	-1.70154	77	Nr4a1;Btg2;Cxcl10;Egr3;Egr1;Fos;Maff;Emd;Usp2;Foxc1;Tagln;Hivep3;Atf3;Mef2a;Id3;Hlx
Male-sham vs Male-surgery	Cluster_6	GOBP_MUSCLE_STRUCTURE_DEVELOPMENT	0.00214847	0.041358	0.431708	-0.493854	-1.61047	140	Nr4a1;Btg2;Zfp36l1;Cxcl10;Egr3;Egr1;Ifrd1;Fos;Maff;Adra1a;Emd;Id2;Usp2;Foxc1;Pdgfb;Tagln;Lmna;Sik1;Ddit3;Hivep3;Atf3;Mef2a;Id3;Hlx;Adam12
Male-sham vs Male-surgery	Cluster_6	GOBP_MYELOID_CELL_DIFFERENTIATION	8.27719e-05	0.00554212	0.538434	-0.608375	-1.86109	79	Zfp36;Klf2;Zfp36l1;Junb;H4c1;Fos;Ripk1;Hspa1a;B2m;Id2;Stat3;Jun;Isg15;Nrros;Stat1
Male-sham vs Male-surgery	Cluster_6	GOBP_MYELOID_CELL_HOMEOSTASIS	0.000392692	0.0134317	0.498493	-0.70134	-1.87653	34	Zfp36;Il6;Klf2;Zfp36l1;Hmox1;Hspa1a;B2m;Id2;Stat3;Isg15;Stat1
Male-sham vs Male-surgery	Cluster_6	GOBP_NEGATIVE_REGULATION_OF_BIOSYNTHETIC_PROCESS	1.15174e-05	0.00161244	0.593325	-0.505488	-1.71642	232	Zfp36;Cebpd;Il6;Klf2;Bhlhe40;Btg2;Nr4a3;Zfp36l1;Fosb;Egr1;Zc3h12a;Nr4a2;Ifi27;Hspa1a;Id2;Stat3;Enc1;Usp2;Id1;Jun;Foxc1;Pdgfb;Erf;Errfi1;Bcl3;Stat1;Sik1;Arid5a;Ddit3;Lmcd1;Atf3;Mef2a;Tgif1;Id3
Male-sham vs Male-surgery	Cluster_6	GOBP_NEGATIVE_REGULATION_OF_CELLULAR_AMIDE_METABOLIC_PROCESS	0.000844952	0.0220547	0.477271	-0.790923	-1.93965	19	Zfp36;Btg2;Zfp36l1;Zc3h12a;Stat3;Enc1
Male-sham vs Male-surgery	Cluster_6	GOBP_NEGATIVE_REGULATION_OF_GENE_EXPRESSION	0.00158955	0.0339987	0.45506	-0.482837	-1.58909	153	Zfp36;Il6;Klf2;Btg2;Zfp36l1;Zc3h12a;Ripk1;Rgcc;Hmox1;Tiparp;Hspa1a;Id2;Stat3;Enc1;Pdgfb;Tnfaip3;Errfi1;Tent5a;H1f0;Bcl3;Bst2;Ddit3;Fn1;Zdbf2;Ccn2;Tent5c;Rel;Id3;Lgmn;Mapkapk2;Atoh8;Lgals9;Ctsz;Ccl3;Laptm5;Mertk;Thbs1;Smad7;Parp10;Parp3;Traf3ip1
Male-sham vs Male-surgery	Cluster_6	GOBP_NEGATIVE_REGULATION_OF_INFLAMMATORY_RESPONSE	0.00144198	0.0326566	0.45506	-0.711379	-1.84366	27	Zfp36;Socs3;Plk2;Grn;Tnfaip3
Male-sham vs Male-surgery	Cluster_6	GOBP_NEGATIVE_REGULATION_OF_MYELOID_CELL_DIFFERENTIATION	0.000471547	0.0151288	0.498493	-0.788559	-1.97516	21	Zfp36;Zfp36l1;H4c1
Male-sham vs Male-surgery	Cluster_6	GOBP_NEGATIVE_REGULATION_OF_NUCLEOBASE_CONTAINING_COMPOUND_METABOLIC_PROCESS	1.92271e-06	0.000493495	0.627257	-0.532773	-1.80169	214	Zfp36;Cebpd;Il6;Klf2;Bhlhe40;Btg2;Nr4a3;Fosb;Egr1;Zc3h12a;Nr4a2;H1f1;Ifi27;Hspa1a;Id2;Stat3;Usp2;Id1;Jun;Foxc1;Pdgfb;Erf;Tent5a;H1f0;Bcl3;Stat1;Arid5a;Ddit3;Lmcd1;Atf3;Tent5c;Mef2a;Tgif1;Id3
Male-sham vs Male-surgery	Cluster_6	GOBP_NEGATIVE_REGULATION_OF_RESPONSE_TO_STIMULUS	0.000143279	0.00699664	0.518848	-0.45488	-1.56817	312	Zfp36;Il6;Icam1;Nr4a3;Egr1;Adrb2;Socs3;Peg10;Adra1a;Emd;Zc3h12a;Nr4a2;Ripk1;Plk2;Dnaja1;Hmox1;Robo2;Grn;Usp18;Hspa1a;Mcl1;Pdgfb;Tnfaip3;Isg15;Errfi1;Hmgcr;Socs1;Rgs1;Dlc1;Bcl3;Nrros;Stat1;Lmna;H2-D1;Il1a;Ddit3;Hspb1;Nkd2;Atf3;Bambi;Dusp5;Tnfrsf1a;Hlx;Sfrp5;Dlg5;Rgs22;Herpud1;Arrdc3;Igfbp4;Lgmn;Rasl11b;Dgkz;Kank1;Met;Il1b;Lgals9;Ptpro;Spry1;Ucma;Laptm5;Thbs1;Nlrc5;Smad7;Chst11;Fgl2;Parp3;Gprasp1;S…
Male-sham vs Male-surgery	Cluster_6	GOBP_NEGATIVE_REGULATION_OF_TRANSCRIPTION_BY_RNA_POLYMERASE_II	5.67131e-06	0.000873382	0.610527	-0.558815	-1.83022	144	Zfp36;Klf2;Bhlhe40;Btg2;Nr4a3;Fosb;Egr1;Nr4a2;Ifi27;Hspa1a;Id2;Stat3;Usp2;Id1;Jun;Foxc1;Erf;Stat1;Arid5a;Ddit3;Lmcd1;Atf3;Mef2a;Tgif1;Id3
Male-sham vs Male-surgery	Cluster_6	GOBP_NEGATIVE_REGULATION_OF_VIRAL_PROCESS	0.00146842	0.0327734	0.45506	-0.749732	-1.92289	24	Zfp36;Rsad2;Isg15;Bst2;Plscr1;Stat1;Isg20;Ifih1
Male-sham vs Male-surgery	Cluster_6	GOBP_NUCLEOBASE_CONTAINING_COMPOUND_TRANSPORT	0.000157888	0.00715141	0.518848	-0.849754	-2.04382	17	Zfp36;Slc25a25;Zfp36l1;Peg10;Ripk1;Slc35b2
Male-sham vs Male-surgery	Cluster_6	GOBP_PEPTIDE_BIOSYNTHETIC_PROCESS	0.000128076	0.00680128	0.518848	-0.696898	-1.92098	40	Zfp36;Il6;Btg2;Zfp36l1;Zc3h12a;Cyp1b1;Stat3;Enc1;Bcl3;Hspb1
Male-sham vs Male-surgery	Cluster_6	GOBP_POSITIVE_REGULATION_OF_CATABOLIC_PROCESS	0.00258232	0.0451907	0.431708	-0.541484	-1.65647	79	Zfp36;Il6;Btg2;Zfp36l1;Adrb2;Irgm1;Zc3h12a;Plk2;Hmox1;Tiparp;Hspa1a;Tnfaip3
Male-sham vs Male-surgery	Cluster_6	GOBP_POSITIVE_REGULATION_OF_CELLULAR_BIOSYNTHETIC_PROCESS	0.000330108	0.0123992	0.498493	-0.450598	-1.55057	293	Cebpd;Il6;Nr4a1;Klf2;Nr4a3;Cxcl10;Egr3;Junb;Fosb;Egr1;Adrb2;Fos;Maff;Zc3h12a;Nr4a2;Ripk1;Klf6;Rgcc;Cyp1b1;Ier2;Id2;Stat3;Smoc2;Jun;Foxc1;Pdgfb;Ptms;Csrnp1;Bcl3;Plscr1;Stat1;Arid5a;Il1a;Zfp521;Ddit3;Fosl1;Hivep3;Atf3;Rel;Bambi;Mef2a;Tnfrsf1a;Sec14l2;Adcyap1r1;Rdh10;Nfil3;Ass1;Atoh8;Arid3a;Met;Il1b;Sbno2;Zfhx3;Thbs1;Nlrc5;Taf4b;Tgfbr1;Fosl2;Crlf3;Irs1;Ppargc1a;Irf7;Ets2;Ckap2;Dpf3;Ncf1;Epas1;S1pr1;…
Male-sham vs Male-surgery	Cluster_6	GOBP_POSITIVE_REGULATION_OF_CELL_DIFFERENTIATION	0.000142145	0.00699664	0.518848	-0.495389	-1.6679	200	Zfp36;Cebpd;Il6;Zfp36l1;Gfap;Egr3;Junb;Socs3;Fos;Zc3h12a;Ripk1;Nfkbiz;Rgcc;Robo2;Hspa1a;Id2;Stat3;Nedd9;Il15ra;Foxc1;Isg15;Socs1;Tent5a;Ntn1;Ltbp3;Stat1;Fn1;Ccn2;Bambi;Pcp4
Male-sham vs Male-surgery	Cluster_6	GOBP_POSITIVE_REGULATION_OF_CYTOKINE_PRODUCTION	0.000955677	0.0241269	0.477271	-0.538425	-1.67794	94	Il6;Nr4a3;Egr1;Rsad2;Gbp5;Ripk1;Rgcc;Cyp1b1;Hmox1;Hspa1a;B2m;Stat3;Isg15;Cd14;Bcl3;C3;Stat1;Chia1;Arid5a;Il1a;Ddit3;Hspb1;F3;Ifih1;Il16;Lacc1;Mapkapk2;Il1b;Lgals9;Ccl3;Laptm5;Thbs1;Csf1r;C3ar1
Male-sham vs Male-surgery	Cluster_6	GOBP_POSITIVE_REGULATION_OF_DEVELOPMENTAL_PROCESS	4.24501e-05	0.003113	0.557332	-0.475537	-1.63266	281	Zfp36;Cebpd;Il6;Zfp36l1;Gfap;Egr3;Junb;Adrb2;Socs3;Fos;Zc3h12a;Ripk1;Nfkbiz;Rgcc;Cyp1b1;Hmox1;Robo2;Grn;Hspa1a;B2m;Id2;Stat3;Nedd9;Smoc2;Il15ra;Foxc1;Pdgfb;Isg15;Socs1;Tent5a;Ntn1;Ltbp3;C3;Stat1;Lmna;Hk2;Il1a;Hspb1;Fn1;Ccn2;Bambi;Pcp4;Tnfrsf1a;Hlx;Dlg5;Adam12;F3
Male-sham vs Male-surgery	Cluster_6	GOBP_POSITIVE_REGULATION_OF_FAT_CELL_DIFFERENTIATION	0.000397653	0.0134317	0.498493	-0.821667	-1.99952	18	Zfp36;Zfp36l1;Zc3h12a;Id2
Male-sham vs Male-surgery	Cluster_6	GOBP_POSITIVE_REGULATION_OF_GENE_EXPRESSION	0.00157749	0.0339987	0.45506	-0.458834	-1.54608	202	Zfp36;Il6;Nr4a3;Egr1;Rsad2;Gbp5;Zc3h12a;Ripk1;Rgcc;Cyp1b1;Hmox1;Hspa1a;B2m;Id2;Stat3;Id1;Foxc1;Pdgfb;Isg15;Tent5a;Cd14;Bcl3;C3;Plscr1;Stat1;Lmna;Chia1;Arid5a;Il1a;Ddit3;Hspb1;Fn1;Nkd2;Ccn2;Atf3;Tent5c;Mef2a;Id3;Slc38a2;F3;Snrnp70;Ifih1;Il16;Lacc1;Nfil3;Mapkapk2;Il1b;Lgals9;Ccl3;Laptm5;Thbs1;Csf1r;C3ar1
Male-sham vs Male-surgery	Cluster_6	GOBP_POSITIVE_REGULATION_OF_IMMUNE_SYSTEM_PROCESS	0.000640883	0.0186913	0.477271	-0.489172	-1.63083	175	C4b;Il6;Icam1;Nr4a3;Zfp36l1;Cxcl10;Egr3;Rsad2;Gbp5;Fos;Irgm1;Zc3h12a;Ripk1;Nfkbiz;Rgcc;C1qb;Hmox1;B2m;Id2;Il15ra;Socs1;C3;Plscr1;H2-D1;Arid5a;Il1a;Hlx;Dock8;Lgmn;Lacc1;Dgkz;Vamp8;Ccl4;Il1b;Lgals9;Ccl3;Laptm5;Thbs1;Nlrc5;Csf1r;C3ar1;Map3k8
Male-sham vs Male-surgery	Cluster_6	GOBP_POSITIVE_REGULATION_OF_MULTICELLULAR_ORGANISMAL_PROCESS	0.000485207	0.0152246	0.498493	-0.436841	-1.50792	307	Il6;Nr4a3;Zfp36l1;Gfap;Egr3;Egr1;Adrb2;Rsad2;Gbp5;Fos;Adra1a;Zc3h12a;Ripk1;Nfkbiz;Rgcc;Cyp1b1;Hmox1;Robo2;Grn;Hspa1a;B2m;Gadd45g;Id2;Stat3;Smoc2;Il15ra;Foxc1;Pdgfb;Isg15;Socs1;Tent5a;Ntn1;Gsto1;Cd14;Bcl3;C3;Stat1;Hk2;Chia1;Arid5a;Il1a;Ddit3;Gch1;Hspb1;Fn1;Ccn2;Tppp;Bambi;Mef2a;Rab8b;Hlx;Dlg5;Adam12;F3;Ifih1;Il16;Lacc1;Mapkapk2;Camk2d;Eef2k;Vamp8;Atp1a2;Il1b;Lgals9;Spry1;G0s2;Ccl3;Laptm5;Zfp703;Th…
Male-sham vs Male-surgery	Cluster_6	GOBP_POSITIVE_REGULATION_OF_NUCLEOBASE_CONTAINING_COMPOUND_METABOLIC_PROCESS	2.98897e-07	0.000115075	0.674963	-0.515954	-1.77067	280	Zfp36;Cebpd;Il6;Nr4a1;Klf2;Btg2;Nr4a3;Zfp36l1;Cxcl10;Egr3;Junb;Fosb;Egr1;Adrb2;Fos;Maff;Zc3h12a;Nr4a2;Ripk1;Klf6;Rgcc;Cyp1b1;Ier2;Hspa1a;Id2;Stat3;Smoc2;Jun;Foxc1;Pdgfb;Ptms;Csrnp1;Bcl3;Plscr1;Stat1;Arid5a;Il1a;Zfp521;Ddit3;Fosl1;Hivep3;Atf3;Rel;Bambi;Mef2a;Tnfrsf1a;Sec14l2;Slc38a2
Male-sham vs Male-surgery	Cluster_6	GOBP_POSITIVE_REGULATION_OF_OSTEOBLAST_DIFFERENTIATION	0.0023647	0.0433528	0.431708	-0.742646	-1.87678	22	Cebpd;Il6;Tent5a
Male-sham vs Male-surgery	Cluster_6	GOBP_POSITIVE_REGULATION_OF_RNA_METABOLIC_PROCESS	3.2309e-08	2.4878e-05	0.719513	-0.537983	-1.84054	258	Zfp36;Cebpd;Il6;Nr4a1;Klf2;Btg2;Nr4a3;Zfp36l1;Cxcl10;Egr3;Junb;Fosb;Egr1;Adrb2;Fos;Maff;Zc3h12a;Nr4a2;Ripk1;Klf6;Rgcc;Ier2;Hspa1a;Id2;Stat3;Jun;Foxc1;Pdgfb;Ptms;Csrnp1;Bcl3;Plscr1;Stat1;Arid5a;Il1a;Zfp521;Ddit3;Fosl1;Hivep3;Atf3;Rel;Bambi;Mef2a;Tnfrsf1a;Sec14l2;Slc38a2
Male-sham vs Male-surgery	Cluster_6	GOBP_POSITIVE_REGULATION_OF_TRANSCRIPTION_BY_RNA_POLYMERASE_II	7.58879e-07	0.000233735	0.659444	-0.54905	-1.8434	193	Cebpd;Il6;Nr4a1;Klf2;Nr4a3;Cxcl10;Egr3;Junb;Fosb;Egr1;Adrb2;Fos;Maff;Zc3h12a;Nr4a2;Ripk1;Klf6;Rgcc;Ier2;Stat3;Jun;Foxc1;Ptms;Csrnp1;Bcl3;Plscr1;Stat1;Arid5a;Il1a;Zfp521;Ddit3;Atf3;Rel;Mef2a
Male-sham vs Male-surgery	Cluster_6	GOBP_POSTTRANSCRIPTIONAL_REGULATION_OF_GENE_EXPRESSION	3.2746e-05	0.00271686	0.557332	-0.699342	-1.98857	47	Zfp36;Il6;Btg2;Zfp36l1;Zc3h12a;Ripk1;Cyp1b1;Stat3;Enc1;Tent5a;Bcl3;Hspb1;Tent5c
Male-sham vs Male-surgery	Cluster_6	GOBP_PROGRAMMED_CELL_DEATH	1.33025e-05	0.00170716	0.593325	-0.465264	-1.60411	330	Zfp36;Il6;Nr4a1;Btg2;Icam1;Zfp36l1;Cxcl10;Egr3;Egr1;Socs3;Xaf1;Ifit3;Peg10;Adra1a;Zc3h12a;Nr4a2;Ripk1;Rgcc;Plk2;Cyp1b1;Nuak2;Ifi27;Dnaja1;Hmox1;Robo2;Grn;Hspa1a;Mcl1;Anxa6;Gadd45g;Id1;Jun;Foxc1;Ptms;Tnfaip3;Csrnp1;Ntn1;Dlc1;Cd14;Ier3;Bcl3;Lhb;Shisa5;Plscr1;Stat1;Lmna;Sik1;Hk2;Chia1;Il1a;Ddit3;Hspb1;Fosl1;Dhcr24;Atf3;Mef2a;Id3;Rgl2;Tnfrsf1a;Sfrp5;Dlg5;Herpud1;Traf1;Dock8;Lgmn;Tcirg1;Camk2d;Eef2k;M…
Male-sham vs Male-surgery	Cluster_6	GOBP_REGULATION_OF_CATABOLIC_PROCESS	0.00195093	0.039532	0.45506	-0.492747	-1.6034	138	Zfp36;Il6;Btg2;Zfp36l1;Gfap;Adrb2;Ctsa;Irgm1;Adra1a;Zc3h12a;Plk2;Hmox1;Tiparp;Hspa1a;Mcl1;Stat3;Tnfaip3;Hmgcr;Tent5a;Ddit3;Hspb1;Nkd2;Azin1;Tent5c;Rnf19b;Snx30;Snrnp70;Herpud1;Mapkapk2;Met;Il1b;Apoc1;Laptm5;Zfand2a;Smad7;Bcl2l11
Male-sham vs Male-surgery	Cluster_6	GOBP_REGULATION_OF_CELLULAR_AMIDE_METABOLIC_PROCESS	0.000358534	0.0130026	0.498493	-0.676113	-1.90342	45	Zfp36;Il6;Btg2;Zfp36l1;Zc3h12a;Cyp1b1;Stat3;Enc1;Bcl3;Hspb1
Male-sham vs Male-surgery	Cluster_6	GOBP_REGULATION_OF_CELL_DEATH	0.000198498	0.00856929	0.518848	-0.450774	-1.5518	298	Zfp36;Il6;Nr4a1;Btg2;Icam1;Nr4a3;Zfp36l1;Cxcl10;Egr3;Egr1;Socs3;Ifit3;Fos;Zc3h12a;Nr4a2;Ripk1;Rgcc;Plk2;Cyp1b1;Nuak2;Dnaja1;Hmox1;Grn;Hspa1a;Mcl1;Gadd45g;Id1;Jun;Foxc1;Ptms;Tnfaip3;Dlc1;Ier3;Bcl3;Stat1;Lmna;Sik1;Il1a;Ddit3;Hspb1;Fosl1;Dhcr24;Ccn2;Atf3;Id3;Rgl2;Tnfrsf1a;Dlg5;Adcyap1r1;Herpud1;Traf1;Dock8;Lgmn;Camk2d;Eef2k;Met;Il1b;Lgals9;G0s2;Ctsz;Ccl3;Laptm5;Mertk;Thbs1;Chst11;Csf1r;Inpp5a;Bcl2l1…
Male-sham vs Male-surgery	Cluster_6	GOBP_REGULATION_OF_CELL_DIFFERENTIATION	0.000122896	0.00675928	0.518848	-0.448161	-1.54548	333	Zfp36;Cebpd;Il6;Bhlhe40;Zfp36l1;Cxcl10;Gfap;Egr3;Junb;H4c1;Socs3;Fos;Maff;Zc3h12a;Ripk1;Nfkbiz;Rgcc;Robo2;Grn;Hspa1a;B2m;Id2;Stat3;Nedd9;Id1;Il15ra;Foxc1;Pdgfb;Isg15;Errfi1;Socs1;Tent5a;Ntn1;Ltbp3;Stat1;H2-D1;Sik1;Il1a;Ddit3;Fn1;Ccn2;Tent5c;Bambi;Pcp4;Id3;Tnfrsf1a;Hlx
Male-sham vs Male-surgery	Cluster_6	GOBP_REGULATION_OF_EPITHELIAL_CELL_APOPTOTIC_PROCESS	3.84403e-05	0.0029599	0.557332	-0.81414	-2.06998	23	Zfp36;Il6;Icam1;Zfp36l1;Rgcc;Hmox1;Tnfaip3
Male-sham vs Male-surgery	Cluster_6	GOBP_REGULATION_OF_EPITHELIAL_CELL_DIFFERENTIATION	0.000686999	0.0195922	0.477271	-0.657305	-1.83693	42	Zfp36;Zfp36l1;Maff;Id1;Foxc1;Errfi1;Stat1;Il1a;Tnfrsf1a;Atoh8;Il1b;Spry1
Male-sham vs Male-surgery	Cluster_6	GOBP_REGULATION_OF_FAT_CELL_DIFFERENTIATION	0.000363059	0.0130026	0.498493	-0.732655	-1.96423	33	Zfp36;Il6;Zfp36l1;Zc3h12a;Id2
Male-sham vs Male-surgery	Cluster_6	GOBP_REGULATION_OF_HEMOPOIESIS	0.000713906	0.0199894	0.477271	-0.562251	-1.74659	89	Zfp36;Zfp36l1;Egr3;H4c1;Fos;Zc3h12a;Ripk1;Nfkbiz;Hspa1a;B2m;Id2;Stat3;Il15ra;Isg15;Socs1;Stat1;H2-D1
Male-sham vs Male-surgery	Cluster_6	GOBP_REGULATION_OF_IMMUNE_SYSTEM_PROCESS	1.46152e-05	0.00173134	0.593325	-0.488848	-1.67654	273	Zfp36;C4b;Il6;Icam1;Nr4a3;Zfp36l1;Cxcl10;Egr3;H4c1;Rsad2;Gbp5;Fos;Irgm1;Zc3h12a;Ripk1;Nfkbiz;Rgcc;Plk2;C1qb;Slc15a3;Hmox1;Grn;Usp18;Hspa1a;B2m;Id2;Stat3;Il15ra;Tnfaip3;Isg15;Socs1;Cd14;Bst2;C3;Plscr1;Stat1;H2-D1;Ildr2;Arid5a;Il1a;Fn1;Hlx;Dlg5;Ifih1;Dock8;Lgmn;Lacc1;Mapkapk2;Dgkz;Vamp8;Ccl4;Il1b;Lgals9;Ccl3;Laptm5;Mertk;Thbs1;Nlrc5;Smad7;Csf1r;C3ar1;Map3k8;Fgl2;Parp3
Male-sham vs Male-surgery	Cluster_6	GOBP_REGULATION_OF_MULTICELLULAR_ORGANISMAL_DEVELOPMENT	0.000100739	0.00620554	0.538434	-0.457638	-1.57946	301	Zfp36;Il6;Klf2;Bhlhe40;Zfp36l1;Cxcl10;Gfap;Egr3;Adrb2;H4c1;Fos;Maff;Zc3h12a;Ripk1;Nfkbiz;Rgcc;Plk2;Cyp1b1;Hmox1;Robo2;Grn;Hspa1a;B2m;Id2;Stat3;Id1;Smoc2;Il15ra;Foxc1;Tnfaip3;Isg15;Errfi1;Socs1;Tent5a;Ntn1;Ltbp3;C3;Stat1;H2-D1;Hk2;Il1a;Hspb1;Fn1;Ccn2;Tppp;Tnfrsf1a;Hlx;Dlg5;Adam12;F3
Male-sham vs Male-surgery	Cluster_6	GOBP_REGULATION_OF_MYELOID_CELL_DIFFERENTIATION	3.1578e-05	0.00271686	0.557332	-0.719819	-1.9933	41	Zfp36;Zfp36l1;H4c1;Fos;Ripk1;Hspa1a;B2m;Id2;Stat3;Isg15;Stat1
Male-sham vs Male-surgery	Cluster_6	GOBP_REGULATION_OF_RESPONSE_TO_STRESS	0.000244707	0.00977354	0.498493	-0.477058	-1.61989	232	Zfp36;Il6;Nr4a3;Socs3;Gbp5;Irgm1;Zc3h12a;Ripk1;Nfkbiz;Unc5cl;Plk2;Dnaja1;Grn;Usp18;Hspa1a;B2m;Mcl1;Gadd45g;Smoc2;Pdgfb;Tnfaip3;Isg15;Errfi1;Socs1;Ier3;C3;Plscr1;Stat1;Lmna;H2-D1;Il1a;Ddit3;Gch1;Hspb1;Ccn2;Tnfrsf1a;Slc38a2;F3;Herpud1;Traf1;Ifit1;Il16;Lacc1;Mapkapk2;Kank1;Vamp8;Met;Il1b;Lgals9;Sbno2;Ccl3;Thbs1;Nlrc5;Bcl2l11;Fgl2;Parp3;Traf3ip1
Male-sham vs Male-surgery	Cluster_6	GOBP_REGULATION_OF_VASCULATURE_DEVELOPMENT	0.000108813	0.00636871	0.538434	-0.617804	-1.85505	70	Il6;Klf2;Cxcl10;Zc3h12a;Rgcc;Plk2;Cyp1b1;Hmox1;Grn;Stat3;Id1;Smoc2;Foxc1;Tnfaip3;C3;Stat1;Hk2;Il1a;Hspb1;Adam12;F3
Male-sham vs Male-surgery	Cluster_6	GOBP_REGULATION_OF_VIRAL_PROCESS	0.000827146	0.0220547	0.477271	-0.685352	-1.83375	34	Zfp36;Rsad2;Isg15;Bst2;Plscr1;Stat1;Isg20;Ifih1;Tmprss2;Lgals9;Parp10
Male-sham vs Male-surgery	Cluster_6	GOBP_RESPONSE_TO_BACTERIUM	1.81207e-05	0.0018604	0.57561	-0.574798	-1.85523	123	Zfp36;C4b;Il6;Nr4a1;Cxcl10;Gbp5;Fos;Irgm1;Zc3h12a;Grn;B2m;Mpeg1;Tnfaip3;Isg15;Rgs1;Tent5a;Cd14;Bcl3;C3;H2-D1;Arid5a;Gbp3;Il1a;Gch1;Scn7a
Male-sham vs Male-surgery	Cluster_6	GOBP_RESPONSE_TO_CYTOKINE	1.08497e-07	5.5695e-05	0.704976	-0.555538	-1.87562	212	Zfp36;Il6;Klf2;Icam1;Zfp36l1;Cxcl10;Egr1;Socs3;Gbp5;Xaf1;Ifit3;Fos;Irgm1;Zc3h12a;Ripk1;Cyp1b1;Ifi27;Usp18;Hspa1a;Mcl1;Stat3;Il15ra;Foxc1;Pdgfb;Tnfaip3;Isg15;Socs1;Cd14;Bst2;Plscr1;Stat1;Hk2;Gbp3;Il1a;Gch1;Fosl1;Rel;Tnfrsf1a;Pfkp;Ifngr2;F3;Ifih1;Traf1;Dock8;Ifit1;Nfil3;Tcirg1;Mapkapk2;Ass1;Ccl4;Il1b;Lgals9;Syngr1;Lsp1;Sbno2;Ccl3;Laptm5;B3gnt2;Thbs1;Nlrc5;Rab43;Cxcl1;Smad7;Csf1r;Rab20
Male-sham vs Male-surgery	Cluster_6	GOBP_RESPONSE_TO_INORGANIC_SUBSTANCE	0.00204623	0.0403999	0.431708	-0.511433	-1.63645	113	Il6;Klf2;Nr4a3;Junb;Fosb;Fos;Zc3h12a;Ripk1;Cyp1b1;Hmox1;B2m;Jun;Tnfaip3;Cd14;Plscr1;Stat1;Il1a;Gch1;Fosl1;Mef2a;Slc38a2;Lgmn;Kcnc2;Tcirg1;Ass1;Camk2d;Eef2k;Met
Male-sham vs Male-surgery	Cluster_6	GOBP_RESPONSE_TO_MOLECULE_OF_BACTERIAL_ORIGIN	0.000247512	0.00977354	0.498493	-0.593814	-1.81438	78	Zfp36;C4b;Il6;Nr4a1;Cxcl10;Fos;Irgm1;Zc3h12a;B2m;Tnfaip3;Cd14;Arid5a;Il1a;Gch1
Male-sham vs Male-surgery	Cluster_6	GOBP_RESPONSE_TO_ORGANIC_CYCLIC_COMPOUND	0.0008339	0.0220547	0.477271	-0.480601	-1.60839	180	Zfp36;Il6;Klf2;Btg2;Nr4a3;Zfp36l1;Cxcl10;Fosb;Egr1;Fos;Zc3h12a;Cyp1b1;Tiparp;Hspa1a;Stat3;Id1;Pdgfb;Errfi1;Stat1;Il1a;Fosl1;Ccn2;Id3;Adcyap1r1;Ifih1;Ifit1;Kcnc2;Ass1;Eef2k;Atp1a2;Il1b;Ccl3;Zfp703;Thbs1;mt-Nd3
Male-sham vs Male-surgery	Cluster_6	GOBP_RESPONSE_TO_OXIDATIVE_STRESS	0.00236162	0.0433528	0.431708	-0.543353	-1.66468	80	Il6;Klf2;Nr4a3;Fos;Zc3h12a;Nr4a2;Ripk1;Cyp1b1;Hmox1;Hspa1a;Mcl1;Jun;Tnfaip3;Stat1;Il1a;Gch1;Hspb1;Fosl1;Dhcr24
Male-sham vs Male-surgery	Cluster_6	GOBP_RESPONSE_TO_PEPTIDE	0.00254041	0.0449681	0.431708	-0.495397	-1.58793	118	Nr4a1;Klf2;Btg2;Icam1;Nr4a3;Zfp36l1;Egr1;Adrb2;Socs3;Nr4a2;Cyp1b1;Stat3;Id1;Tnfaip3;Errfi1;Socs1
Male-sham vs Male-surgery	Cluster_6	GOBP_RESPONSE_TO_TUMOR_NECROSIS_FACTOR	0.000494305	0.0152246	0.477271	-0.638449	-1.85191	52	Zfp36;Klf2;Zfp36l1;Zc3h12a;Ripk1;Cyp1b1;Hspa1a;Tnfaip3;Cd14;Stat1;Gch1;Tnfrsf1a;Traf1;Ass1;Ccl4;Ccl3;Laptm5;Thbs1
Male-sham vs Male-surgery	Cluster_6	GOBP_SKELETAL_MUSCLE_CELL_DIFFERENTIATION	0.00132764	0.030516	0.45506	-0.796804	-1.93902	18	Nr4a1;Btg2;Egr1;Fos;Maff;Emd;Hivep3;Atf3
Male-sham vs Male-surgery	Cluster_6	GOBP_SKELETAL_MUSCLE_ORGAN_DEVELOPMENT	0.002461	0.044069	0.431708	-0.629661	-1.73565	40	Nr4a1;Btg2;Egr1;Fos;Maff;Emd;Hivep3;Atf3;Hlx
Male-sham vs Male-surgery	Cluster_6	GOBP_TISSUE_DEVELOPMENT	0.00182965	0.0385982	0.45506	-0.404629	-1.39916	393	Zfp36;Slc25a25;Il6;Nr4a1;Klf2;Btg2;Icam1;Zfp36l1;Cxcl10;Junb;Egr1;Adrb2;Socs3;Fos;Maff;Adra1a;Emd;Rgcc;Cyp1b1;Robo2;Tiparp;Anxa6;Id2;Id1;Jun;Foxc1;Pdgfb;Isg15;Errfi1;Tent5a;Ntn1;Dlc1;Tagln;Ltbp3;C3;Stat1;Lmna;Sik1;Arid5a;Il1a;Fn1;Dhcr24;Ccn2;Hivep3;Atf3;Bambi;Mef2a;Id3;Dusp5;Tnfrsf1a;Hlx;Tagln2;Dlg5;Plet1;Arrdc3;Rdh10;Tmem107;Tcirg1;Atoh8;Met;Il1b;Ptpro;Spry1;Ctsz;Sbno2;Ccl3;Zfp703;Smad7;Chst11;C…
Male-sham vs Male-surgery	Cluster_6	GOBP_TUBE_MORPHOGENESIS	0.00188322	0.0388262	0.45506	-0.445229	-1.504	213	Il6;Nr4a1;Klf2;Zfp36l1;Cxcl10;Egr3;Junb;Zc3h12a;Rgcc;Plk2;Cyp1b1;Sat1;Hmox1;Grn;Tiparp;Id2;Stat3;Id1;Smoc2;Jun;Foxc1;Tnfaip3;Ntn1;Dlc1;C3;Stat1;Hk2;Il1a;Hspb1;Fn1;Ccn2;Hlx;Sfrp5;Dlg5;Adam12;F3;Rdh10;Atoh8;Met;Il1b;Spry1;Ctsz;Thbs1;Smad7;Csf1r;C3ar1;Bcl2l11;Tgfbr1;Areg
Male-sham vs Male-surgery	Cluster_6	GOBP_TUMOR_NECROSIS_FACTOR_SUPERFAMILY_CYTOKINE_PRODUCTION	0.000741535	0.0203922	0.477271	-0.66213	-1.83355	41	Zfp36;Il6;Zc3h12a;Ripk1;Stat3;Tnfaip3;Errfi1;Cd14;Bcl3;Arid5a;Il1a;Hspb1;Ifih1;Mapkapk2;Lgals9;Ccl3;Thbs1
Male-sham vs Male-surgery	Cluster_6	GOBP_VASCULATURE_DEVELOPMENT	3.35197e-05	0.00271686	0.557332	-0.514659	-1.72392	186	Il6;Nr4a1;Klf2;Zfp36l1;Cxcl10;Egr3;Junb;Egr1;Socs3;Zc3h12a;Rgcc;Plk2;Cyp1b1;Sat1;Hmox1;Robo2;Grn;Tiparp;Stat3;Id1;Smoc2;Jun;Foxc1;Pdgfb;Tnfaip3;Errfi1;C3;Stat1;Hk2;Il1a;Ddit3;Hspb1;Fosl1;Fn1;Ccn2
Male-sham vs Male-surgery	Cluster_7	GOBP_FAT_CELL_DIFFERENTIATION	1.39309e-05	0.0180824	0.593325	-0.60733	-2.04686	51	Nr4a1;Nr4a2;Akt2;Insig1;Mafb;Zfp385a;Frzb;Hes1;Zfp36l1;Ccnd1;Yap1;Rgs2;Cebpb
